# Supplementary material for: Prediction of Toxin Genes from Chinese Yellow Catfish Based on Transcriptomic and Proteomic Sequencing
Source: Int J Mol Sci. 2016 Apr 13;17(4):556. doi: 10.3390/ijms17040556 (PMC4849012; doi:10.3390/ijms17040556)
Supplement: Supplementary file 1 [file ijms-17-00556-s001.zip]

Archive with 11 entries (10 files):
- ijms-124823-Supplementary materials/
- ijms-124823-Supplementary materials/.DS_Store
- ijms-124823-Supplementary materials/ijms-124823-Supplementary Materials.pdf
- ijms-124823-Supplementary materials/Supplementary S1.txt
- ijms-124823-Supplementary materials/Supplementary S2.txt
- ijms-124823-Supplementary materials/Supplementary S3.txt
- ijms-124823-Supplementary materials/Supplementary S4.txt
- ijms-124823-Supplementary materials/Supplementary S5.txt
- ijms-124823-Supplementary materials/Supplementary S6.txt
- ijms-124823-Supplementary materials/Supplementary S7.txt
- ijms-124823-Supplementary materials/Supplementary Table S1.xls
