# Supplementary material for: Prediction of Toxin Genes from Chinese Yellow Catfish Based on Transcriptomic and Proteomic Sequencing
Source: Int J Mol Sci. 2016 Apr 13;17(4):556. doi: 10.3390/ijms17040556 (PMC4849012; doi:10.3390/ijms17040556)
Supplement: Supplementary file 1 [file ijms-17-00556-s001.zip › ijms-124823-Supplementary materials/Supplementary S1.txt]

>CL1168.Contig2_WHYR14030398_A    size  798    gap  0  0%
CTTTCTGGAACACTGATGCTGTAGGACGATCTTTCCTCTCCAAAGTCTCT
TTGCCGTAAGACACATACTTCTTTAACCACTCGATACAGGTGTTCTCCAG
GTAGTTCTTCCGGGCCACAGTGGTACCAGGATTATTATCCCACTTGTTCT
TGGTGATCACAGCTTGTGGTTTAGCTGCAGTCCATGTGACAGTTTTCAGA
TCCAAACTGATGAAATCTTCTCCATCAAAACCCCACTGACTATACCCTCT
AACAGTCCCGTCATCATCCAGCTCACAGCCGTACATCCACTGCACTGTGT
GAACTCCTGTAGTCTGATTAAAGCGCTGCATTGCTGTTGCCACATTGACT
TTGAAGCTGTCCTGAGTATCCTGCAGATTCTGTGTCCCACTGTTCCAGTA
ATCAGGATCATCAGCAGTCACCTTCTGTATCCACTCCGTCTTTGGGATCG
CTTTCCCGATCTTACTGTCGTAATACACAAACTGTCCTCCATCCACCTGA
CCCAAAGCCGTGAATTCTGGGAAATTTATTCCAGGTGTAACTGCAGTGTA
GAAATACTGCAGCGAGTGTGTGACTGCTGATGAAAGATGAAGAGAAAATG
TGAAGAAGATCAGAGTCTTCATCACTGTGCTGCAGAGCGACATCTCTCAC
TGTCTGAGCACTAAAACACTAAATCTATTATTTACTGAGTCGAACTCCGA
TTAACTCCACTGTCACTCTGTTTAACTCACTTTAATCCTGTTTAATTCTG
TTTAATTGTATAATAGAGAGTCAGTAATCCCGCTGCGGCTCCAGTTAT

>CL3069.Contig1_WHYR14030398_A    size 6228    gap  0  0%
TGTGTGTGTGTGTGTGTGTGAGTGAGTGTGTGTCAGTGGAACAGGACAGT
GCATGAGGTGTAACATAACTGAACACAGCAGGTCTGCATCGTCTCCATCA
GGCTTCATAATATTGTTTCTTGGTGACGGTGGACTTCACTCCCCTCTGCA
CCATCTCCACCTGCCTCGTGATGCTGCCGCTTATCTCTGAGTGTTGTGTG
ACTTGTCTGCCTGACATCATAATACCCTCTGGTGTGATGAATGGATCAGT
GAACATAGTGTGTGTTGTCTGTGTTGTGCTCTGTGATGGCATATTAAACA
CTTCTCTCCTCATTACAGACTGACTGCCGTACTGACCCACAGAACCATCC
TGAGACTCGATGGTGATGATCCCCTCTCTCTCAGGCCCGAAGCCTTGTGT
GGTCTGAGCCTGAACTTTAAATTTATACGGCACGTTTTCACTCAGATCAG
AAACAGTCAGCGTCGTGGCCGAGTTTCCGCTGAGCTGGAAGGAGCGCTGA
TCTCCTCCACCATGCAGCTGTTCACAGGTGACCACGTAGCCCACGATCTC
TCCGTTGGGTTTTCGTGGTTTGTCCCAGCTGAGCTGGAGAGTTTCTGGAC
TTAATGCAGTGAAGACCAGTGGACCTGGAGCACTGGGAGTGCTGAGAGTA
AATGAAGACCCTGGAACAGGGCTGAGGGGACTCTTGGGGTCGACAGCAGA
CTCGATGGTGATCACTCCTTCTCTCTCAGGACCCCAACCCTCATGACTCT
CAGCTTTGACCTTGAACAGGTATGACTGGTTTGGCAGTAAGTCCTGAACC
ATCACAGAATTCTGTGTAGGGTTATTGATGTCTATGGACTTTATTTCACC
TCCACTGAGGAGCTGATAGAGGACACAGTATCTTCTTATTGGCGTTTCGC
AGTGAGGCTCCTGCCAGCTGACCTTCAGTGCCGTTGGGCCCAGAGCTGAA
AACACCAGCCTGCTTGGGGTTTCTGGCACTCCGCGTTGCAGCCGAGTTTC
CTGGAGAACCCTGTCCAGGTTCTGCAGAGCTTCATTGACGTCATCTGAGT
GATTGTGTACACGGGAGTTCATGCTGTAGCTGGTAGTTGTACTCTGGCTG
AAGCTAGAACCGCCTGAAAGTGCGCCACCACAGGCCATGGAAGGGAAGTG
CACGGCAGCATGGGGTAGGACAGTGACAGACAGACATGGCAATGCATGGA
GGAGAGACATGGCAGAGCAGAGCAAATGTTACAGAAGGAGTCAGTGGGAG
TTTGAGCGACAGGCAACCAAAGGTTCCTACCAAAAGCTGTAATACTTAGC
GGCCATTACTTTAAACATGGGAAAATGTCTTTGAGCTGAAGCATGGAAAC
ATACACACCTGAAGATAATGACTTACTTAGAACTTCAGAGAATCCTCCAG
TCAGTTCACTCATCACGATGGAGTCTCTTATACCATCATTATCATAATAA
TTCCTGTTTTCCGACCGTTTTCTCAATGTCACATCCTCCGTGTGGATGTC
GTGTTTACGAGGCATTGATCCTCCTTTGTTGGTTATGTAAGTCATCGTGG
TCTCCACTGTCTGGTTGGCACCACCAGGGCGGGGTGAGAGGTTGTAGCTA
GAAGATGTACTGATGTTACGAGACATGGAACCACTTCCCCCTGGGAACAA
GAACCCTTGATCCCACTTTCCATTTATGATCTGCTCTTCTGAGAACTCAG
ACACACTGGGTCTGGTGCTGGACGTAGGCGAACGAAGAACTTCATTACTG
TACATGAGAAAGCTGTCGTAGTCATCACCTGCCTCTGCATCCACGATAGG
AATATCAGGAATAATGGGAATGGACATGGGTCTGAGAGGCTGGGTGGCCA
GATTGATGGTGGCATCTCTGTAGGGTCCCCATCCTACCTTGTTGCTTGCA
CGCACTTTGTAGCGGTACGTCTGTGATTTCTGCAGGTTCTCGATAAGCAG
CATGCGCTTCTTGGGGTTGTCGATCTTCACCTTCTTATCAGGTCCAATGG
GTTTGCTGTCCTCATTAATGGGTGTGTAGACAACCTCGTACTCTGTGATC
ACGCCGTTGGGCTCTGCTGGTTCTGCCCAGCTCAGCTGAGTGACAGTTTG
GCCAATGACATTGAAGGCCAGGCGACCCGGTTCACTCGGGACATCCTCAA
GAGTCTGGCACTGTGTGATGTCGCTGTAGTCCCCATCTCCCTGAGCATTG
TATGAACACACACGCATCTCATAATCGCAGTACGGGTAGAGATTCGTCAA
TTCGGCGTGAGTGTTTTTAACATCCACCACCTGGGCTTCAGCCTCTGGGT
CTCCATAGATCCAGTACTTCACCTTATATCCTTTGGCTCCAGGCTGAGGG
TTCCAGTTAAGGTGGATTTTTTTGGGGCCTGTAGGTGTAGCTTCAATGTT
AGTTGGAGCAAAAATTCGTCCAGTAGGAGACGAGGCTTTAACTGGAACAG
ATCCTGTCTTAGATACAAAATCTCCTCTGGAATCAGTGATGTTGACCAGT
GTGGTCTTCCTGTCTCGGATGAGGCTGTTGGCGCTCGGATCGAACAGCTC
CAGCTGGAAGCTTTCTTTGGGGACCATCTGCTGTGTACGAGTGTCAATCA
CAATGTTCTTCTCCATCTCTCCAGGAGCAAACTTGACCGGACCGGAAAGA
TTGAAGCGGGAGGAGATTGTTCTCCAGTTAACGGTGGAAGGGTTTTCCAG
ACCCTGAGTGCGTATCACAGGGACGGTGTAGAGCGCATCCGATATGTTGA
AGTTCTGCGTGCTGTTCTTAAACATGATCACGCTCGACTCTGGCTTGTCA
GCTATGTTGATGGTGGTTCGGGGGTATTTGCCGAGTTTAGCGCCCTGGAG
AGGGTTGCTCAGATCCATCACAAACTGTTTAGGTTGTTTATCCAACAGGG
CGTCTCCTTCACTGAGCTCCAGCAGCTTCACAGGAACCATCTTCTGAGTT
TCTCCAGGCTGGAACATCAGGTCTCCGTCTACTGAGATGTAGTCCTTCTT
GTCCTTCGCAGTTAGGTCGCGGGTGCAGTAGGTGAACTGAGTGCGACCGT
CCTCGATGATGTCGCGGCTAATCGGGATGTTAGCGACACCGTCTTGGCGA
GAGAATGTATACGAGGGCTGAAGGAAGGTCAGTATGCTCTTAGCGTGTTC
TTTAATCACAGTGATATTGACGTAGCGTTTTCCGATGTTGGCGATTCCCA
TCGGAACGTCAATGGCCTCCACCAGCAACTGTTTCTTATCATCATCCTCA
TCTTTGATGAAGAGTGGGACCCGAACATCAACAGACTCCACGTCCTCCTG
CAGCTCCACCACTCCCATCGCCTCTCTGTCTGTGGCCACAGTGTAGTATC
CCGGCACCACCTTCAAATCGCTGAAGTTTCCAGACTGCACCTGTTTATGA
ACCAGGTTCGTGATGTTGTGGTAGCTGGAGCGAGGAGCCGAGAGAACCGT
GTCCACAATGGTGTTGTTCTGCCTCTTCCCTGCATTCCTCTGGGTCCTGA
ATCTGGTCTTCTGCACTCGGTGAGCACCAGGAATTTGTCTGAAAACATTA
TTCAGATTTTCCTCCACTTCCTGTTTGAGCATCTCAGTGTTACGAGCTTC
CGGGCGTGAAAGTTCATCGGAGAACGCTCTGTGGAGCCGAAGAGAGAGAG
GGACGTCGATGATTTCTTTAGGGTTGGGTTGGATCTGGTTCTGAGGGAGG
TTCGGTCCACGGTGCACGTTGTCTTTCACTTTCCAGCGCACAACATCTGT
GCTGTTTGTCGGCCCGGTCCGTACCATCGGCGTGTCCAAGTGATCTGAGC
TCAACATGGACTGATGGAGCATGTAGTGATCTTCTTTAAACCCCACAATA
CGACCCATCGCACAACACGGACTGCAGACACACAGCCGAGCCAGACATGC
CTTGCAGCATGCACAGTATTTCCAGCAGCAGAGCAGTAAGAGACCCAACA
AAAGCATTAGGAACATGATGAGAGGAATCAACCAGAGAAAACCTCCAGGA
GGACAGTCTTTCTTCTTGAGCACCTCCACCTCGTGCTCTTTATCAGAGGG
ATTATTAGGATAATTCACTGTGTAGTGATACGTACAGTCATCTTCTTCAT
CACGATACTCACACGTCTCTATCACTTTATCTCTGTCCTTCAGCTCATCC
ACCATCTTGATGGTAAACGGACATTCCTTGCACTTGTCTCCTTTTATCTC
TCCAGTCTTCCAGGCCTGACACTGTACACAACTCCTCCTGCTCTCGCACA
TCCCCAACTGTGCCTGGAAGTTTGGTTCACATGTTGTTCCCAACTCTAGT
CCGGCGTATTCACACTCACATCGTCCACATTTACACACACCATGACCGTT
ACACAAACCCCCTTTATTGTCCAGACAGGTTGCATTACTGAGAGGACACT
CACATGCATTTCCCGTCCATCCACTGTCACACACACACCCACCCATGTAG
CACCGGCCTCGATCGTTACAGAGGAATCCTCCTGATCTGTGGCACTGTGA
TCTGTCGTACTGACAGAACTGTCCTTCGTACTGATTGGGGTTGTAACACA
GACACGTCCCACACAGACAGTCTCCTCTACCATTACATGGCTGTGTCGAC
CCCGGGGCCACACACCCACTTACATCTGAGGACATCTGAGACGAGCAGTT
ACAGAAGGGACCCAACCAGTTATTGTGACATTTGCAGGTTCCACACACCA
GGTCCCCGTTACCGCTACACCGACTCGCCTTCGTTATCGGGAACTGTTCA
CAGTTGCAGGTTTCACAGAGTACGGTGGTTTGTATTTCGAGGGCGGAGCT
AAAGGTGGTGGGTTTGACCCTGATGGTTCCTGTGCGCTCGTTGGTGTTCA
GACTGCACACAGGTTTGTCGTTCACACTTGTCTTAGCGCTCAGAAGCACT
TTAAATTTACCGATTTCTCCAGGCTGGATTTTGAATTTTCCATAATCTGA
AGCGACTCCTGATGCTGAGAGGATCTGAGAAATGATCGCTTTAGGTTTGT
TTTCAGTCTGGATACTGATCTTTGAACGGATACTATCGAAGGCGTTCTTG
ATGATGTTGAGGATGTTGGACGAATCGTCTGTCAGAACTCCGAGCTCAGC
GATGGGGAAATAATGAAGCAGCATCTCATAGTAGGAAAGCGAGTGGTTGG
TGATGGCGAAGATGGGGATGATGTTATTCTGGACGAGGAGCCGCACCAGT
GTGGGGACTGATGGGTAATCCTGCTGTGTGGCGTGTGTATACAGACCCTT
AGTGTCCAGGTGACATGCCTCGTCATTCCGTGGTAAAATTCCCGCCAGCA
CGTTTATGCCGTCTCCTTCATAATGGAACGCCGACTCGGTGGAGAAGACC
AGGAGATGGGTGCTGTGTTGCCTCCACCCGATCTGAGACTGACACACGGC
GGCCTGCAGGATGGCGTCAAATCCCCCCTCAGGAGCATCCAGGTTGCCAG
ATATTCTCTCCTTCTGCAGGATCTGTCTGAAAGTGCTGATGTTACTGGTG
AGAGTGATGACGTGCTGGAAGGAGAAAGGCGGGTCACTTTTCGCCCACGG
CTCCTTCAACTTTGATGGTCTCATGTCTGTCTGTGGTTCAGTGACTTTAT
CAACAAATTTGCCAAATCCGATGGTGTAGTCATCAGACAGCGTCCCGACC
AGCCGAGCTAGCTCATCTCCCATCTTCTTGAGGTTGTCCAGATCATCAGA
CATGGAGTTGGAGAAGTCCATGAGAATGTAGAGGTCAAGTGGACCTCGTG
CTGGCTCAAACACCTCCATCTCCACCTCACGTTCCTCACCAGGTAACAGA
GTCATACTCATCTGCTGAGGAGCCACTTGGGAGTGTTTTAGGTTCTTATT
AATCTCAATGTTCTTCAGCATGGACATGGAGCTCTGCACTGATACGATCT
GAACACAGCCGTGAGATTTCAGGTTCTCCAGCAGGTCACATCGATCAAAC
CCAAACACCTCATCAGGACAGTATGCACAGCCAAATCCAGTCTGCAGACA
TGCAGAGCAGCTGGTGGCTTTACTCGCTGCACAGCGATTGGCACTGACAT
CATGATGAGCAATCAGGATAAGAGAGAGAAATATCACACTGAGGTGCCAG
GCCCATCTTCCCATTTCTGACCTGCTTAATATTGAGTCTCTCAGTCAAAG
TCTCAAAGTCCAAGAGTGTACACACACACAGCGTGAGGTAAAATCCCTTC
TTCGCTCACACACACACACACACACACA
>CL3069.Contig2_WHYR14030398_A    size  5965    gap  0  0%
TGTGTGTGTGTGTGTGTGTGAGTGAGTGTGTGTCAGTGGAACAGGACAGT
GCATGAGGTGTAACATAACTGAACACAGCAGGTCTGCATCGTCTCCATCA
GGCTTCATAATATTGTTTCTTGGTGACGGTGGACTTCACTCCCCTCTGCA
CCATCTCCACCTGCCTCGTGATGCTGCCGCTTATCTCTGAGTGTTGTGTG
ACTTGTCTGCCTGACATCATAATACCCTCTGGTGTGATGAATGGATCAGT
GAACATAGTGTGTGTTGTCTGTGTTGTGCTCTGTGATGGCATATTAAACA
CTTCTCTCCTCATTACAGACTGACTGCCGTACTGACCCACAGAACCATCC
TGAGACTCGATGGTGATGATCCCCTCTCTCTCAGGCCCGAAGCCTTGTGT
GGTCTGAGCCTGAACTTTAAATTTATACGGCACGTTTTCACTCAGATCAG
AAACAGTCAGCGTCGTGGCCGAGTTTCCGCTGAGCTGGAAGGAGCGCTGA
TCTCCTCCACCATGCAGCTGTTCACAGGTGACCACGTAGCCCACGATCTC
TCCGTTGGGTTTTCGTGGTTTGTCCCAGCTGAGCTGGAGAGTTTCTGGAC
TTAATGCAGTGAAGACCAGTGGACCTGGAGCACTGGGAGTGCTGAGAGTA
AATGAAGACCCTGGAACAGGGCTGAGGGGACTCTTGGGGTCGACAGCAGA
CTCGATGGTGATCACTCCTTCTCTCTCAGGACCCCAACCCTCATGACTCT
CAGCTTTGACCTTGAACAGGTATGACTGGTTTGGCAGTAAGTCCTGAACC
ATCACAGAATTCTGTGTAGGGTTATTGATGTCTATGGACTTTATTTCACC
TCCACTGAGGAGCTGATAGAGGACACAGTATCTTCTTATTGGCGTTTCGC
AGTGAGGCTCCTGCCAGCTGACCTTCAGTGCCGTTGGGCCCAGAGCTGAA
AACACCAGCCTGCTTGGGGTTTCTGGCACTCCGCGTTGCAGCCGAGTTTC
CTGGAGAACCCTGTCCAGGTTCTGCAGAGCTTCATTGACGTCATCTGAGT
GATTGTGTACACGGGAGTTCATGCTGTAGCTGGTAGTTGTACTCTGGCTG
AAGCTAGAACCGCTTAGAACTTCAGAGAATCCTCCAGTCAGTTCACTCAT
CACGATGGAGTCTCTTATACCATCATTATCATAATAATTCCTGTTTTCCG
ACCGTTTTCTCAATGTCACATCCTCCGTGTGGATGTCGTGTTTACGAGGC
ATTGATCCTCCTTTGTTGGTTATGTAAGTCATCGTGGTCTCCACTGTCTG
GTTGGCACCACCAGGGCGGGGTGAGAGGTTGTAGCTAGAAGATGTACTGA
TGTTACGAGACATGGAACCACTTCCCCCTGGGAACAAGAACCCTTGATCC
CACTTTCCATTTATGATCTGCTCTTCTGAGAACTCAGACACACTGGGTCT
GGTGCTGGACGTAGGCGAACGAAGAACTTCATTACTGTACATGAGAAAGC
TGTCGTAGTCATCACCTGCCTCTGCATCCACGATAGGAATATCAGGAATA
ATGGGAATGGACATGGGTCTGAGAGGCTGGGTGGCCAGATTGATGGTGGC
ATCTCTGTAGGGTCCCCATCCTACCTTGTTGCTTGCACGCACTTTGTAGC
GGTACGTCTGTGATTTCTGCAGGTTCTCGATAAGCAGCATGCGCTTCTTG
GGGTTGTCGATCTTCACCTTCTTATCAGGTCCAATGGGTTTGCTGTCCTC
ATTAATGGGTGTGTAGACAACCTCGTACTCTGTGATCACGCCGTTGGGCT
CTGCTGGTTCTGCCCAGCTCAGCTGAGTGACAGTTTGGCCAATGACATTG
AAGGCCAGGCGACCCGGTTCACTCGGGACATCCTCAAGAGTCTGGCACTG
TGTGATGTCGCTGTAGTCCCCATCTCCCTGAGCATTGTATGAACACACAC
GCATCTCATAATCGCAGTACGGGTAGAGATTCGTCAATTCGGCGTGAGTG
TTTTTAACATCCACCACCTGGGCTTCAGCCTCTGGGTCTCCATAGATCCA
GTACTTCACCTTATATCCTTTGGCTCCAGGCTGAGGGTTCCAGTTAAGGT
GGATTTTTTTGGGGCCTGTAGGTGTAGCTTCAATGTTAGTTGGAGCAAAA
ATTCGTCCAGTAGGAGACGAGGCTTTAACTGGAACAGATCCTGTCTTAGA
TACAAAATCTCCTCTGGAATCAGTGATGTTGACCAGTGTGGTCTTCCTGT
CTCGGATGAGGCTGTTGGCGCTCGGATCGAACAGCTCCAGCTGGAAGCTT
TCTTTGGGGACCATCTGCTGTGTACGAGTGTCAATCACAATGTTCTTCTC
CATCTCTCCAGGAGCAAACTTGACCGGACCGGAAAGATTGAAGCGGGAGG
AGATTGTTCTCCAGTTAACGGTGGAAGGGTTTTCCAGACCCTGAGTGCGT
ATCACAGGGACGGTGTAGAGCGCATCCGATATGTTGAAGTTCTGCGTGCT
GTTCTTAAACATGATCACGCTCGACTCTGGCTTGTCAGCTATGTTGATGG
TGGTTCGGGGGTATTTGCCGAGTTTAGCGCCCTGGAGAGGGTTGCTCAGA
TCCATCACAAACTGTTTAGGTTGTTTATCCAACAGGGCGTCTCCTTCACT
GAGCTCCAGCAGCTTCACAGGAACCATCTTCTGAGTTTCTCCAGGCTGGA
ACATCAGGTCTCCGTCTACTGAGATGTAGTCCTTCTTGTCCTTCGCAGTT
AGGTCGCGGGTGCAGTAGGTGAACTGAGTGCGACCGTCCTCGATGATGTC
GCGGCTAATCGGGATGTTAGCGACACCGTCTTGGCGAGAGAATGTATACG
AGGGCTGAAGGAAGGTCAGTATGCTCTTAGCGTGTTCTTTAATCACAGTG
ATATTGACGTAGCGTTTTCCGATGTTGGCGATTCCCATCGGAACGTCAAT
GGCCTCCACCAGCAACTGTTTCTTATCATCATCCTCATCTTTGATGAAGA
GTGGGACCCGAACATCAACAGACTCCACGTCCTCCTGCAGCTCCACCACT
CCCATCGCCTCTCTGTCTGTGGCCACAGTGTAGTATCCCGGCACCACCTT
CAAATCGCTGAAGTTTCCAGACTGCACCTGTTTATGAACCAGGTTCGTGA
TGTTGTGGTAGCTGGAGCGAGGAGCCGAGAGAACCGTGTCCACAATGGTG
TTGTTCTGCCTCTTCCCTGCATTCCTCTGGGTCCTGAATCTGGTCTTCTG
CACTCGGTGAGCACCAGGAATTTGTCTGAAAACATTATTCAGATTTTCCT
CCACTTCCTGTTTGAGCATCTCAGTGTTACGAGCTTCCGGGCGTGAAAGT
TCATCGGAGAACGCTCTGTGGAGCCGAAGAGAGAGAGGGACGTCGATGAT
TTCTTTAGGGTTGGGTTGGATCTGGTTCTGAGGGAGGTTCGGTCCACGGT
GCACGTTGTCTTTCACTTTCCAGCGCACAACATCTGTGCTGTTTGTCGGC
CCGGTCCGTACCATCGGCGTGTCCAAGTGATCTGAGCTCAACATGGACTG
ATGGAGCATGTAGTGATCTTCTTTAAACCCCACAATACGACCCATCGCAC
AACACGGACTGCAGACACACAGCCGAGCCAGACATGCCTTGCAGCATGCA
CAGTATTTCCAGCAGCAGAGCAGTAAGAGACCCAACAAAAGCATTAGGAA
CATGATGAGAGGAATCAACCAGAGAAAACCTCCAGGAGGACAGTCTTTCT
TCTTGAGCACCTCCACCTCGTGCTCTTTATCAGAGGGATTATTAGGATAA
TTCACTGTGTAGTGATACGTACAGTCATCTTCTTCATCACGATACTCACA
CGTCTCTATCACTTTATCTCTGTCCTTCAGCTCATCCACCATCTTGATGG
TAAACGGACATTCCTTGCACTTGTCTCCTTTTATCTCTCCAGTCTTCCAG
GCCTGACACTGTACACAACTCCTCCTGCTCTCGCACATCCCCAACTGTGC
CTGGAAGTTTGGTTCACATGTTGTTCCCAACTCTAGTCCGGCGTATTCAC
ACTCACATCGTCCACATTTACACACACCATGACCGTTACACAAACCCCCT
TTATTGTCCAGACAGGTTGCATTACTGAGAGGACACTCACATGCATTTCC
CGTCCATCCACTGTCACACACACACCCACCCATGTAGCACCGGCCTCGAT
CGTTACAGAGGAATCCTCCTGATCTGTGGCACTGTGATCTGTCGTACTGA
CAGAACTGTCCTTCGTACTGATTGGGGTTGTAACACAGACACGTCCCACA
CAGACAGTCTCCTCTACCATTACATGGCTGTGTCGACCCCGGGGCCACAC
ACCCACTTACATCTGAGGACATCTGAGACGAGCAGTTACAGAAGGGACCC
AACCAGTTATTGTGACATTTGCAGGTTCCACACACCAGGTCCCCGTTACC
GCTACACCGACTCGCCTTCGTTATCGGGAACTGTTCACAGTTGCAGGTTT
CACAGAGTACGGTGGTTTGTATTTCGAGGGCGGAGCTAAAGGTGGTGGGT
TTGACCCTGATGGTTCCTGTGCGCTCGTTGGTGTTCAGACTGCACACAGG
TTTGTCGTTCACACTTGTCTTAGCGCTCAGAAGCACTTTAAATTTACCGA
TTTCTCCAGGCTGGATTTTGAATTTTCCATAATCTGAAGCGACTCCTGAT
GCTGAGAGGATCTGAGAAATGATCGCTTTAGGTTTGTTTTCAGTCTGGAT
ACTGATCTTTGAACGGATACTATCGAAGGCGTTCTTGATGATGTTGAGGA
TGTTGGACGAATCGTCTGTCAGAACTCCGAGCTCAGCGATGGGGAAATAA
TGAAGCAGCATCTCATAGTAGGAAAGCGAGTGGTTGGTGATGGCGAAGAT
GGGGATGATGTTATTCTGGACGAGGAGCCGCACCAGTGTGGGGACTGATG
GGTAATCCTGCTGTGTGGCGTGTGTATACAGACCCTTAGTGTCCAGGTGA
CATGCCTCGTCATTCCGTGGTAAAATTCCCGCCAGCACGTTTATGCCGTC
TCCTTCATAATGGAACGCCGACTCGGTGGAGAAGACCAGGAGATGGGTGC
TGTGTTGCCTCCACCCGATCTGAGACTGACACACGGCGGCCTGCAGGATG
GCGTCAAATCCCCCCTCAGGAGCATCCAGGTTGCCAGATATTCTCTCCTT
CTGCAGGATCTGTCTGAAAGTGCTGATGTTACTGGTGAGAGTGATGACGT
GCTGGAAGGAGAAAGGCGGGTCACTTTTCGCCCACGGCTCCTTCAACTTT
GATGGTCTCATGTCTGTCTGTGGTTCAGTGACTTTATCAACAAATTTGCC
AAATCCGATGGTGTAGTCATCAGACAGCGTCCCGACCAGCCGAGCTAGCT
CATCTCCCATCTTCTTGAGGTTGTCCAGATCATCAGACATGGAGTTGGAG
AAGTCCATGAGAATGTAGAGGTCAAGTGGACCTCGTGCTGGCTCAAACAC
CTCCATCTCCACCTCACGTTCCTCACCAGGTAACAGAGTCATACTCATCT
GCTGAGGAGCCACTTGGGAGTGTTTTAGGTTCTTATTAATCTCAATGTTC
TTCAGCATGGACATGGAGCTCTGCACTGATACGATCTGAACACAGCCGTG
AGATTTCAGGTTCTCCAGCAGGTCACATCGATCAAACCCAAACACCTCAT
CAGGACAGTATGCACAGCCAAATCCAGTCTGCAGACATGCAGAGCAGCTG
GTGGCTTTACTCGCTGCACAGCGATTGGCACTGACATCATGATGAGCAAT
CAGGATAAGAGAGAGAAATATCACACTGAGGTGCCAGGCCCATCTTCCCA
TTTCTGACCTGCTTAATATTGAGTCTCTCAGTCAAAGTCTCAAAGTCCAA
GAGTGTACACACACACAGCGTGAGGTAAAATCCCTTCTTCGCTCACACAC
ACACACACACACACA
>CL3069.Contig3_WHYR14030398_A    size  5851    gap  0  0%
TGTGTGTGTGTGTGTGTGTGAGTGAGTGTGTGTCAGTGGAACAGGACAGT
GCATGAGGTGTAACATAACTGAACACAGCAGGTCTGCATCGTCTCCATCA
GGCTTCATAATATTGTTTCTTGGTGACGGTGGACTTCACTCCCCTCTGCA
CCATCTCCACCTGCCTCGTGATGCTGCCGCTTATCTCTGAGTGTTGTGTG
ACTTGTCTGCCTGACATCATAATACCCTCTGGTGTGATGAATGGATCAGT
GAACATAGTGTGTGTTGTCTGTGTTGTGCTCTGTGATGGCATATTAAACA
CTTCTCTCCTCATTACAGACTGACTGCCGTACTGACCCACAGAACCATCC
TGAGACTCGATGGTGATGATCCCCTCTCTCTCAGGCCCGAAGCCTTGTGT
GGTCTGAGCCTGAACTTTAAATTTATACGGCACGTTTTCACTCAGATCAG
AAACAGTCAGCGTCGTGGCCGAGTTTCCGCTGAGCTGGAAGGAGCGCTGA
TCTCCTCCACCATGCAGCTGTTCACAGGTGACCACGTAGCCCACGATCTC
TCCGTTGGGTTTTCGTGGTTTGTCCCAGCTGAGCTGGAGAGTTTCTGGAC
TTAATGCAGTGAAGACCAGTGGACCTGGAGCACTGGGAGTGCTGAGAGTA
AATGAAGACCCTGGAACAGGGCTGAGGGGACTCTTGGGGTCGACAGCAGA
CTCGATGGTGATCACTCCTTCTCTCTCAGGACCCCAACCCTCATGACTCT
CAGCTTTGACCTTGAACAGGTATGACTGGTTTGGCAGTAAGTCCTGAACC
ATCACAGAATTCTGTGTAGGGTTATTGATGTCTATGGACTTTATTTCACC
TCCACTGAGGAGCTGATAGAGGACACAGTATCTTCTTATTGGCGTTTCGC
AGTGAGGCTCCTGCCAGCTGACCTTCAGTGCCGTTGGGCCCAGAGCTGAA
AACACCAGCCTGCTTGGGGTTTCTGGCACTCCGCGTTGCAGCCGAGTTTT
TAGAACTTCAGAGAATCCTCCAGTCAGTTCACTCATCACGATGGAGTCTC
TTATACCATCATTATCATAATAATTCCTGTTTTCCGACCGTTTTCTCAAT
GTCACATCCTCCGTGTGGATGTCGTGTTTACGAGGCATTGATCCTCCTTT
GTTGGTTATGTAAGTCATCGTGGTCTCCACTGTCTGGTTGGCACCACCAG
GGCGGGGTGAGAGGTTGTAGCTAGAAGATGTACTGATGTTACGAGACATG
GAACCACTTCCCCCTGGGAACAAGAACCCTTGATCCCACTTTCCATTTAT
GATCTGCTCTTCTGAGAACTCAGACACACTGGGTCTGGTGCTGGACGTAG
GCGAACGAAGAACTTCATTACTGTACATGAGAAAGCTGTCGTAGTCATCA
CCTGCCTCTGCATCCACGATAGGAATATCAGGAATAATGGGAATGGACAT
GGGTCTGAGAGGCTGGGTGGCCAGATTGATGGTGGCATCTCTGTAGGGTC
CCCATCCTACCTTGTTGCTTGCACGCACTTTGTAGCGGTACGTCTGTGAT
TTCTGCAGGTTCTCGATAAGCAGCATGCGCTTCTTGGGGTTGTCGATCTT
CACCTTCTTATCAGGTCCAATGGGTTTGCTGTCCTCATTAATGGGTGTGT
AGACAACCTCGTACTCTGTGATCACGCCGTTGGGCTCTGCTGGTTCTGCC
CAGCTCAGCTGAGTGACAGTTTGGCCAATGACATTGAAGGCCAGGCGACC
CGGTTCACTCGGGACATCCTCAAGAGTCTGGCACTGTGTGATGTCGCTGT
AGTCCCCATCTCCCTGAGCATTGTATGAACACACACGCATCTCATAATCG
CAGTACGGGTAGAGATTCGTCAATTCGGCGTGAGTGTTTTTAACATCCAC
CACCTGGGCTTCAGCCTCTGGGTCTCCATAGATCCAGTACTTCACCTTAT
ATCCTTTGGCTCCAGGCTGAGGGTTCCAGTTAAGGTGGATTTTTTTGGGG
CCTGTAGGTGTAGCTTCAATGTTAGTTGGAGCAAAAATTCGTCCAGTAGG
AGACGAGGCTTTAACTGGAACAGATCCTGTCTTAGATACAAAATCTCCTC
TGGAATCAGTGATGTTGACCAGTGTGGTCTTCCTGTCTCGGATGAGGCTG
TTGGCGCTCGGATCGAACAGCTCCAGCTGGAAGCTTTCTTTGGGGACCAT
CTGCTGTGTACGAGTGTCAATCACAATGTTCTTCTCCATCTCTCCAGGAG
CAAACTTGACCGGACCGGAAAGATTGAAGCGGGAGGAGATTGTTCTCCAG
TTAACGGTGGAAGGGTTTTCCAGACCCTGAGTGCGTATCACAGGGACGGT
GTAGAGCGCATCCGATATGTTGAAGTTCTGCGTGCTGTTCTTAAACATGA
TCACGCTCGACTCTGGCTTGTCAGCTATGTTGATGGTGGTTCGGGGGTAT
TTGCCGAGTTTAGCGCCCTGGAGAGGGTTGCTCAGATCCATCACAAACTG
TTTAGGTTGTTTATCCAACAGGGCGTCTCCTTCACTGAGCTCCAGCAGCT
TCACAGGAACCATCTTCTGAGTTTCTCCAGGCTGGAACATCAGGTCTCCG
TCTACTGAGATGTAGTCCTTCTTGTCCTTCGCAGTTAGGTCGCGGGTGCA
GTAGGTGAACTGAGTGCGACCGTCCTCGATGATGTCGCGGCTAATCGGGA
TGTTAGCGACACCGTCTTGGCGAGAGAATGTATACGAGGGCTGAAGGAAG
GTCAGTATGCTCTTAGCGTGTTCTTTAATCACAGTGATATTGACGTAGCG
TTTTCCGATGTTGGCGATTCCCATCGGAACGTCAATGGCCTCCACCAGCA
ACTGTTTCTTATCATCATCCTCATCTTTGATGAAGAGTGGGACCCGAACA
TCAACAGACTCCACGTCCTCCTGCAGCTCCACCACTCCCATCGCCTCTCT
GTCTGTGGCCACAGTGTAGTATCCCGGCACCACCTTCAAATCGCTGAAGT
TTCCAGACTGCACCTGTTTATGAACCAGGTTCGTGATGTTGTGGTAGCTG
GAGCGAGGAGCCGAGAGAACCGTGTCCACAATGGTGTTGTTCTGCCTCTT
CCCTGCATTCCTCTGGGTCCTGAATCTGGTCTTCTGCACTCGGTGAGCAC
CAGGAATTTGTCTGAAAACATTATTCAGATTTTCCTCCACTTCCTGTTTG
AGCATCTCAGTGTTACGAGCTTCCGGGCGTGAAAGTTCATCGGAGAACGC
TCTGTGGAGCCGAAGAGAGAGAGGGACGTCGATGATTTCTTTAGGGTTGG
GTTGGATCTGGTTCTGAGGGAGGTTCGGTCCACGGTGCACGTTGTCTTTC
ACTTTCCAGCGCACAACATCTGTGCTGTTTGTCGGCCCGGTCCGTACCAT
CGGCGTGTCCAAGTGATCTGAGCTCAACATGGACTGATGGAGCATGTAGT
GATCTTCTTTAAACCCCACAATACGACCCATCGCACAACACGGACTGCAG
ACACACAGCCGAGCCAGACATGCCTTGCAGCATGCACAGTATTTCCAGCA
GCAGAGCAGTAAGAGACCCAACAAAAGCATTAGGAACATGATGAGAGGAA
TCAACCAGAGAAAACCTCCAGGAGGACAGTCTTTCTTCTTGAGCACCTCC
ACCTCGTGCTCTTTATCAGAGGGATTATTAGGATAATTCACTGTGTAGTG
ATACGTACAGTCATCTTCTTCATCACGATACTCACACGTCTCTATCACTT
TATCTCTGTCCTTCAGCTCATCCACCATCTTGATGGTAAACGGACATTCC
TTGCACTTGTCTCCTTTTATCTCTCCAGTCTTCCAGGCCTGACACTGTAC
ACAACTCCTCCTGCTCTCGCACATCCCCAACTGTGCCTGGAAGTTTGGTT
CACATGTTGTTCCCAACTCTAGTCCGGCGTATTCACACTCACATCGTCCA
CATTTACACACACCATGACCGTTACACAAACCCCCTTTATTGTCCAGACA
GGTTGCATTACTGAGAGGACACTCACATGCATTTCCCGTCCATCCACTGT
CACACACACACCCACCCATGTAGCACCGGCCTCGATCGTTACAGAGGAAT
CCTCCTGATCTGTGGCACTGTGATCTGTCGTACTGACAGAACTGTCCTTC
GTACTGATTGGGGTTGTAACACAGACACGTCCCACACAGACAGTCTCCTC
TACCATTACATGGCTGTGTCGACCCCGGGGCCACACACCCACTTACATCT
GAGGACATCTGAGACGAGCAGTTACAGAAGGGACCCAACCAGTTATTGTG
ACATTTGCAGGTTCCACACACCAGGTCCCCGTTACCGCTACACCGACTCG
CCTTCGTTATCGGGAACTGTTCACAGTTGCAGGTTTCACAGAGTACGGTG
GTTTGTATTTCGAGGGCGGAGCTAAAGGTGGTGGGTTTGACCCTGATGGT
TCCTGTGCGCTCGTTGGTGTTCAGACTGCACACAGGTTTGTCGTTCACAC
TTGTCTTAGCGCTCAGAAGCACTTTAAATTTACCGATTTCTCCAGGCTGG
ATTTTGAATTTTCCATAATCTGAAGCGACTCCTGATGCTGAGAGGATCTG
AGAAATGATCGCTTTAGGTTTGTTTTCAGTCTGGATACTGATCTTTGAAC
GGATACTATCGAAGGCGTTCTTGATGATGTTGAGGATGTTGGACGAATCG
TCTGTCAGAACTCCGAGCTCAGCGATGGGGAAATAATGAAGCAGCATCTC
ATAGTAGGAAAGCGAGTGGTTGGTGATGGCGAAGATGGGGATGATGTTAT
TCTGGACGAGGAGCCGCACCAGTGTGGGGACTGATGGGTAATCCTGCTGT
GTGGCGTGTGTATACAGACCCTTAGTGTCCAGGTGACATGCCTCGTCATT
CCGTGGTAAAATTCCCGCCAGCACGTTTATGCCGTCTCCTTCATAATGGA
ACGCCGACTCGGTGGAGAAGACCAGGAGATGGGTGCTGTGTTGCCTCCAC
CCGATCTGAGACTGACACACGGCGGCCTGCAGGATGGCGTCAAATCCCCC
CTCAGGAGCATCCAGGTTGCCAGATATTCTCTCCTTCTGCAGGATCTGTC
TGAAAGTGCTGATGTTACTGGTGAGAGTGATGACGTGCTGGAAGGAGAAA
GGCGGGTCACTTTTCGCCCACGGCTCCTTCAACTTTGATGGTCTCATGTC
TGTCTGTGGTTCAGTGACTTTATCAACAAATTTGCCAAATCCGATGGTGT
AGTCATCAGACAGCGTCCCGACCAGCCGAGCTAGCTCATCTCCCATCTTC
TTGAGGTTGTCCAGATCATCAGACATGGAGTTGGAGAAGTCCATGAGAAT
GTAGAGGTCAAGTGGACCTCGTGCTGGCTCAAACACCTCCATCTCCACCT
CACGTTCCTCACCAGGTAACAGAGTCATACTCATCTGCTGAGGAGCCACT
TGGGAGTGTTTTAGGTTCTTATTAATCTCAATGTTCTTCAGCATGGACAT
GGAGCTCTGCACTGATACGATCTGAACACAGCCGTGAGATTTCAGGTTCT
CCAGCAGGTCACATCGATCAAACCCAAACACCTCATCAGGACAGTATGCA
CAGCCAAATCCAGTCTGCAGACATGCAGAGCAGCTGGTGGCTTTACTCGC
TGCACAGCGATTGGCACTGACATCATGATGAGCAATCAGGATAAGAGAGA
GAAATATCACACTGAGGTGCCAGGCCCATCTTCCCATTTCTGACCTGCTT
AATATTGAGTCTCTCAGTCAAAGTCTCAAAGTCCAAGAGTGTACACACAC
ACAGCGTGAGGTAAAATCCCTTCTTCGCTCACACACACACACACACACAC
A

>CL3069.Contig4_WHYR14030398_A    size  6579    gap  0  0%

TGTGTGTGTGTGTGTGTGTGAGTGAGTGTGTGTCAGTGGAACAGGACAGT
GCATGAGGTGTAACATAACTGAACACAGCAGGTCTGCATCGTCTCCATCA
GGCTTCATAATATTGTTTCTTGGTGACGGTGGACTTCACTCCCCTCTGCA
CCATCTCCACCTGCCTCGTGATGCTGCCGCTTATCTCTGAGTGTTGTGTG
ACTTGTCTGCCTGACATCATAATACCCTCTGGTGTGATGAATGGATCAGT
GAACATAGTGTGTGTTGTCTGTGTTGTGCTCTGTGATGGCATATTAAACA
CTTCTCTCCTCATTACAGACTGACTGCCGTACTGACCCACAGAACCATCC
TGAGACTCGATGGTGATGATCCCCTCTCTCTCAGGCCCGAAGCCTTGTGT
GGTCTGAGCCTGAACTTTAAATTTATACGGCACGTTTTCACTCAGATCAG
AAACAGTCAGCGTCGTGGCCGAGTTTCCGCTGAGCTGGAAGGAGCGCTGA
TCTCCTCCACCATGCAGCTGTTCACAGGTGACCACGTAGCCCACGATCTC
TCCGTTGGGTTTTCGTGGTTTGTCCCAGCTGAGCTGGAGAGTTTCTGGAC
TTAATGCAGTGAAGACCAGTGGACCTGGAGCACTGGGAGTGCTGAGAGTA
AATGAAGACCCTGGAACAGGGCTGAGGGGACTCTTGGGGTCGACAGCAGA
CTCGATGGTGATCACTCCTTCTCTCTCAGGACCCCAACCCTCATGACTCT
CAGCTTTGACCTTGAACAGGTATGACTGGTTTGGCAGTAAGTCCTGAACC
ATCACAGAATTCTGTGTAGGGTTATTGATGTCTATGGACTTTATTTCACC
TCCACTGAGGAGCTGATAGAGGACACAGTATCTTCTTATTGGCGTTTCGC
AGTGAGGCTCCTGCCAGCTGACCTTCAGTGCCGTTGGGCCCAGAGCTGAA
AACACCAGCCTGCTTGGGGTTTCTGGCACTCCGCGTTGCAGCCGAGTTTC
TAGGATAAACATCCAATCCTTCCTAAATGTTTTATTTCTGTGCTCATCTT
AACAACAGCATGACTGAAGCTTGAAGTGAAGCAAGCCTACGTAACTAACC
ACATACTAGTAAAGACATTAAACATTATCCATGTTACCTTAACATTTGTT
TTACCTCATGAAAGTTTTGATAATTAGCTCTGGCAAAGAATTACAAGAAC
TTCAGGGTTAATTCAGCCATTCCAGGTTACAAACATTAAATAACAGTGAG
TTCTTATGGCTCCTGGGACTGCAATTATCAACCAATCCAAAGCAGAGTTT
TCTACTTTTGGCCTCCACTGTTTGGATTGCTTGCTTCCTTATCCACTCAC
CCTGGAGAACCCTGTCCAGGTTCTGCAGAGCTTCATTGACGTCATCTGAG
TGATTGTGTACACGGGAGTTCATGCTGTAGCTGGTAGTTGTACTCTGGCT
GAAGCTAGAACCGCCTGAAAGTGCGCCACCACAGGCCATGGAAGGGAAGT
GCACGGCAGCATGGGGTAGGACAGTGACAGACAGACATGGCAATGCATGG
AGGAGAGACATGGCAGAGCAGAGCAAATGTTACAGAAGGAGTCAGTGGGA
GTTTGAGCGACAGGCAACCAAAGGTTCCTACCAAAAGCTGTAATACTTAG
CGGCCATTACTTTAAACATGGGAAAATGTCTTTGAGCTGAAGCATGGAAA
CATACACACCTGAAGATAATGACTTACTTAGAACTTCAGAGAATCCTCCA
GTCAGTTCACTCATCACGATGGAGTCTCTTATACCATCATTATCATAATA
ATTCCTGTTTTCCGACCGTTTTCTCAATGTCACATCCTCCGTGTGGATGT
CGTGTTTACGAGGCATTGATCCTCCTTTGTTGGTTATGTAAGTCATCGTG
GTCTCCACTGTCTGGTTGGCACCACCAGGGCGGGGTGAGAGGTTGTAGCT
AGAAGATGTACTGATGTTACGAGACATGGAACCACTTCCCCCTGGGAACA
AGAACCCTTGATCCCACTTTCCATTTATGATCTGCTCTTCTGAGAACTCA
GACACACTGGGTCTGGTGCTGGACGTAGGCGAACGAAGAACTTCATTACT
GTACATGAGAAAGCTGTCGTAGTCATCACCTGCCTCTGCATCCACGATAG
GAATATCAGGAATAATGGGAATGGACATGGGTCTGAGAGGCTGGGTGGCC
AGATTGATGGTGGCATCTCTGTAGGGTCCCCATCCTACCTTGTTGCTTGC
ACGCACTTTGTAGCGGTACGTCTGTGATTTCTGCAGGTTCTCGATAAGCA
GCATGCGCTTCTTGGGGTTGTCGATCTTCACCTTCTTATCAGGTCCAATG
GGTTTGCTGTCCTCATTAATGGGTGTGTAGACAACCTCGTACTCTGTGAT
CACGCCGTTGGGCTCTGCTGGTTCTGCCCAGCTCAGCTGAGTGACAGTTT
GGCCAATGACATTGAAGGCCAGGCGACCCGGTTCACTCGGGACATCCTCA
AGAGTCTGGCACTGTGTGATGTCGCTGTAGTCCCCATCTCCCTGAGCATT
GTATGAACACACACGCATCTCATAATCGCAGTACGGGTAGAGATTCGTCA
ATTCGGCGTGAGTGTTTTTAACATCCACCACCTGGGCTTCAGCCTCTGGG
TCTCCATAGATCCAGTACTTCACCTTATATCCTTTGGCTCCAGGCTGAGG
GTTCCAGTTAAGGTGGATTTTTTTGGGGCCTGTAGGTGTAGCTTCAATGT
TAGTTGGAGCAAAAATTCGTCCAGTAGGAGACGAGGCTTTAACTGGAACA
GATCCTGTCTTAGATACAAAATCTCCTCTGGAATCAGTGATGTTGACCAG
TGTGGTCTTCCTGTCTCGGATGAGGCTGTTGGCGCTCGGATCGAACAGCT
CCAGCTGGAAGCTTTCTTTGGGGACCATCTGCTGTGTACGAGTGTCAATC
ACAATGTTCTTCTCCATCTCTCCAGGAGCAAACTTGACCGGACCGGAAAG
ATTGAAGCGGGAGGAGATTGTTCTCCAGTTAACGGTGGAAGGGTTTTCCA
GACCCTGAGTGCGTATCACAGGGACGGTGTAGAGCGCATCCGATATGTTG
AAGTTCTGCGTGCTGTTCTTAAACATGATCACGCTCGACTCTGGCTTGTC
AGCTATGTTGATGGTGGTTCGGGGGTATTTGCCGAGTTTAGCGCCCTGGA
GAGGGTTGCTCAGATCCATCACAAACTGTTTAGGTTGTTTATCCAACAGG
GCGTCTCCTTCACTGAGCTCCAGCAGCTTCACAGGAACCATCTTCTGAGT
TTCTCCAGGCTGGAACATCAGGTCTCCGTCTACTGAGATGTAGTCCTTCT
TGTCCTTCGCAGTTAGGTCGCGGGTGCAGTAGGTGAACTGAGTGCGACCG
TCCTCGATGATGTCGCGGCTAATCGGGATGTTAGCGACACCGTCTTGGCG
AGAGAATGTATACGAGGGCTGAAGGAAGGTCAGTATGCTCTTAGCGTGTT
CTTTAATCACAGTGATATTGACGTAGCGTTTTCCGATGTTGGCGATTCCC
ATCGGAACGTCAATGGCCTCCACCAGCAACTGTTTCTTATCATCATCCTC
ATCTTTGATGAAGAGTGGGACCCGAACATCAACAGACTCCACGTCCTCCT
GCAGCTCCACCACTCCCATCGCCTCTCTGTCTGTGGCCACAGTGTAGTAT
CCCGGCACCACCTTCAAATCGCTGAAGTTTCCAGACTGCACCTGTTTATG
AACCAGGTTCGTGATGTTGTGGTAGCTGGAGCGAGGAGCCGAGAGAACCG
TGTCCACAATGGTGTTGTTCTGCCTCTTCCCTGCATTCCTCTGGGTCCTG
AATCTGGTCTTCTGCACTCGGTGAGCACCAGGAATTTGTCTGAAAACATT
ATTCAGATTTTCCTCCACTTCCTGTTTGAGCATCTCAGTGTTACGAGCTT
CCGGGCGTGAAAGTTCATCGGAGAACGCTCTGTGGAGCCGAAGAGAGAGA
GGGACGTCGATGATTTCTTTAGGGTTGGGTTGGATCTGGTTCTGAGGGAG
GTTCGGTCCACGGTGCACGTTGTCTTTCACTTTCCAGCGCACAACATCTG
TGCTGTTTGTCGGCCCGGTCCGTACCATCGGCGTGTCCAAGTGATCTGAG
CTCAACATGGACTGATGGAGCATGTAGTGATCTTCTTTAAACCCCACAAT
ACGACCCATCGCACAACACGGACTGCAGACACACAGCCGAGCCAGACATG
CCTTGCAGCATGCACAGTATTTCCAGCAGCAGAGCAGTAAGAGACCCAAC
AAAAGCATTAGGAACATGATGAGAGGAATCAACCAGAGAAAACCTCCAGG
AGGACAGTCTTTCTTCTTGAGCACCTCCACCTCGTGCTCTTTATCAGAGG
GATTATTAGGATAATTCACTGTGTAGTGATACGTACAGTCATCTTCTTCA
TCACGATACTCACACGTCTCTATCACTTTATCTCTGTCCTTCAGCTCATC
CACCATCTTGATGGTAAACGGACATTCCTTGCACTTGTCTCCTTTTATCT
CTCCAGTCTTCCAGGCCTGACACTGTACACAACTCCTCCTGCTCTCGCAC
ATCCCCAACTGTGCCTGGAAGTTTGGTTCACATGTTGTTCCCAACTCTAG
TCCGGCGTATTCACACTCACATCGTCCACATTTACACACACCATGACCGT
TACACAAACCCCCTTTATTGTCCAGACAGGTTGCATTACTGAGAGGACAC
TCACATGCATTTCCCGTCCATCCACTGTCACACACACACCCACCCATGTA
GCACCGGCCTCGATCGTTACAGAGGAATCCTCCTGATCTGTGGCACTGTG
ATCTGTCGTACTGACAGAACTGTCCTTCGTACTGATTGGGGTTGTAACAC
AGACACGTCCCACACAGACAGTCTCCTCTACCATTACATGGCTGTGTCGA
CCCCGGGGCCACACACCCACTTACATCTGAGGACATCTGAGACGAGCAGT
TACAGAAGGGACCCAACCAGTTATTGTGACATTTGCAGGTTCCACACACC
AGGTCCCCGTTACCGCTACACCGACTCGCCTTCGTTATCGGGAACTGTTC
ACAGTTGCAGGTTTCACAGAGTACGGTGGTTTGTATTTCGAGGGCGGAGC
TAAAGGTGGTGGGTTTGACCCTGATGGTTCCTGTGCGCTCGTTGGTGTTC
AGACTGCACACAGGTTTGTCGTTCACACTTGTCTTAGCGCTCAGAAGCAC
TTTAAATTTACCGATTTCTCCAGGCTGGATTTTGAATTTTCCATAATCTG
AAGCGACTCCTGATGCTGAGAGGATCTGAGAAATGATCGCTTTAGGTTTG
TTTTCAGTCTGGATACTGATCTTTGAACGGATACTATCGAAGGCGTTCTT
GATGATGTTGAGGATGTTGGACGAATCGTCTGTCAGAACTCCGAGCTCAG
CGATGGGGAAATAATGAAGCAGCATCTCATAGTAGGAAAGCGAGTGGTTG
GTGATGGCGAAGATGGGGATGATGTTATTCTGGACGAGGAGCCGCACCAG
TGTGGGGACTGATGGGTAATCCTGCTGTGTGGCGTGTGTATACAGACCCT
TAGTGTCCAGGTGACATGCCTCGTCATTCCGTGGTAAAATTCCCGCCAGC
ACGTTTATGCCGTCTCCTTCATAATGGAACGCCGACTCGGTGGAGAAGAC
CAGGAGATGGGTGCTGTGTTGCCTCCACCCGATCTGAGACTGACACACGG
CGGCCTGCAGGATGGCGTCAAATCCCCCCTCAGGAGCATCCAGGTTGCCA
GATATTCTCTCCTTCTGCAGGATCTGTCTGAAAGTGCTGATGTTACTGGT
GAGAGTGATGACGTGCTGGAAGGAGAAAGGCGGGTCACTTTTCGCCCACG
GCTCCTTCAACTTTGATGGTCTCATGTCTGTCTGTGGTTCAGTGACTTTA
TCAACAAATTTGCCAAATCCGATGGTGTAGTCATCAGACAGCGTCCCGAC
CAGCCGAGCTAGCTCATCTCCCATCTTCTTGAGGTTGTCCAGATCATCAG
ACATGGAGTTGGAGAAGTCCATGAGAATGTAGAGGTCAAGTGGACCTCGT
GCTGGCTCAAACACCTCCATCTCCACCTCACGTTCCTCACCAGGTAACAG
AGTCATACTCATCTGCTGAGGAGCCACTTGGGAGTGTTTTAGGTTCTTAT
TAATCTCAATGTTCTTCAGCATGGACATGGAGCTCTGCACTGATACGATC
TGAACACAGCCGTGAGATTTCAGGTTCTCCAGCAGGTCACATCGATCAAA
CCCAAACACCTCATCAGGACAGTATGCACAGCCAAATCCAGTCTGCAGAC
ATGCAGAGCAGCTGGTGGCTTTACTCGCTGCACAGCGATTGGCACTGACA
TCATGATGAGCAATCAGGATAAGAGAGAGAAATATCACACTGAGGTGCCA
GGCCCATCTTCCCATTTCTGACCTGCTTAATATTGAGTCTCTCAGTCAAA
GTCTCAAAGTCCAAGAGTGTACACACACACAGCGTGAGGTAAAATCCCTT
CTTCGCTCACACACACACACACACACACA

>CL5628.Contig2_WHYR14030398_A    size  3342    gap  0  0%
TGCTGGCGCTCAGGGTGACAAGGGAGAGCCTGGTGCTGCTGGTCCTCTTG
GACCTACTGGTGCCCGTGGACCCCCTGGAGAGCGTGGTGAGACTGGTGCT
CCTGGACCTGCCGGATTTGCTGGACCACCTGGTACTGATGGTCAGGCTGG
TGCTAAGGGAGAGTCTGGAGACACTGGTGCCAAGGGAGATGCTGGTGCTC
CTGGACCTGCTGGAGCTACAGGTGCACCCGGACCTCAGGGTCCAGTTGGT
TCTACTGGTGCTAAAGGTGCCCGTGGTCCTGCTGGTCCTCCTGGAGCTAC
TGGTTTCCCTGGTGCTGCTGGAAGACTTGGACCTCCCGGCCCTGCTGGTA
ATGCTGGACCACCTGGACCTCCTGGAGCCCCCGGAAAGGAAGGTGCAAAG
GGTCTTCGTGGTGAGACTGGACCTTCTGGTCGCACTGGTGAGGTTGGTGC
CCCTGGTGCTCCTGGTGCACCTGGTGAGAAAGGACCTCCCGGAGCTGAGG
GTCCCGCTGGCTCTGCTGGTATTCCTGGACCTCAAGGTCTTGCTGGGCAG
CGTGGTATTGTTGGTTTCCCTGGACAGAAAGGAGAGCGTGGTTTCAATGG
TCTCCCAGGACCATCAGGAGAGCCTGGTAAGCAGGGACCTGGTGGCCCCT
CTGGTGAGCGTGGACCCCCTGGACCCATGGGACCCCCAGGATTGGCTGGA
CCTCCAGGCGAGCCTGGTCGTGAGGGAACTCCTGGTAACGAGGGTTCTCC
TGGTCGTGATGGCGCTGCTGGTCCCAAGGGTGACCGTGGTGAGAGTGGTG
CTGCTGGTGCTCCTGGTGCTCCCGGACCCCCTGGAGCTCCTGGACCTATT
GGCCCTGCTGGAAAGACTGGTGATCGTGGAGAGTCTGGTCCTGCTGGTCC
CGCTGGTGCTGCTGGTCCTTCTGGCCCCCGTGGCCCATCTGGACCCGCTG
GAGCTCGTGGAGACAAAGGTGAGACTGGAGAGGCTGGAGAAAGAGGCATG
AAGGGACACAGAGGATTCACTGGAATGCAAGGACCACCTGGACCTCCCGG
ACCACCTGGAGAGTCTGGACCAGCTGGATCTTCTGGCCCTGCTGGACCTA
GAGGCCCTGTTGGAGCTTCTGGTACTTCTGGTAAGGATGGCATGAGTGGA
CTTCCTGGACCCATTGGACCTCCTGGACCCCGTGGTCGCAATGGTGAAAT
TGGACCAGCTGGACCTCCTGGACCTCCCGGACCCCCTGGACCTCCTGGAC
CATCCGGTGGTGGATTCGACATTGGCTTCATTGCTGCACCCCAGGAGAAA
GCCCCTGATCCTTTCCGTCACTACCGCGCTGATGATGCCAATGTGATGCG
TGACCGTGACATGGAGGTTGACACCACCCTCAAGTCCCTGAGCCAGCAGA
TTGAGAACATCCGCAGCCCTGATGGCACCAAGAAGAACCCTGCTCGCACC
TGCCGTGACCTGAAGATGTGCCACCCCGACTGGAAGAGCGGTGAGTACTG
GATTGACCCTGACCAGGGCTGCAACCAGGATGCCATCAAGGTTTACTGCA
ACATGGAGACTGGTGAGACCTGTGTCTACCCATCAGAGGCAGACATTCCC
AAGAAGAGCTGGTACACAAGCAAGAACATCAAGGAGAAGAAACATGTCTG
GTTTGGAGAGGCTATGACTGATGGCTTCCAGTTTGAGTATGGCAGTGAGG
GCTCCAACCCTGAGGATGTTAACATCCAACTTACCTTCCTGCGCCTTATG
TCCACGGAGGCCTCCCAGAACATTACATATCACTGCAAGAACAGCATTGC
CTACATGGACCAGGCCACAGGCAACCTTAAGAAGGCTCTGCTGCTGCAGG
GCTCCAATGAGATTGAGATCAGAGCAGAAGGCAACAGCCGCTTCACATAC
AGCGTCACTGAAGATGGCTGCACGTCGCACACTGGTGCATGGGGCAAGAC
AGTCATCGACTACAAAACAACGAAAACATCTCGGCTGCCCATTATTGACA
TCGCTCCTATGGACGTTGGTGCACCTGATCAGGAATTTGGCATTGAAGTT
GGCCCAGTCTGCTTCTTGTAAAAAAGAAATCTGGACTTGAAATTGTTTGT
GTTGTGTGTGTGTTTTTTCTAGCAGTCATCTCTCTAAAAATCTTTTCTAT
GCATTAAAAAAACCCTAGACTTCGATTTGGCTGTCCGAATGGTCCACTTG
CTTAGAACTACGCTTCAGAAGACAGTGGTTATGTGTTATCAAGCTTTTTT
TCGGGACCACTATTTTACCACCACCAACACCAAGGACACTTTAGAAGACC
GATTTGTTTCACTGGCCACAAGAAAATAATATATACTTGTAAAGTGTAAA
ATCCCCCTGGAAAAAGGAAAAAACATACAGGTGACTTTTTTTTACCACTG
CAGAAGGACAATGAAAAAGAGAAAACAAATGCTTTGTACCATGTTCAGGT
GTTAAATAAATCTGTAAAATGACATTTAAGTGTCTTTGTGTTCTACCCAT
CAGAATAAGTGATCAACAGGTACAACCATCATTGTTCACAGACAGAAAAG
ATTTAATATGAGACAGGGGTTCAACTTCGTTTTGATATCTTATGTCTACC
TCAGAAAAGAAACCTATATTATTACCCAGTGTTGACTAACACCAGGTTAG
GATTTTACACAAAAGTATGCTTAACAAAAGAAAGAAACAGCTGAAAAAGG
TGCTATTTCATGAGGTCCTGTTAGTATGGTGTGTTAGAGCAGTTTCTAAA
GTAATGTATTATTTCACTCTTGCTCACAGGACCTTTGGTGCTAAAAATCA
CATTCTCTTGTTGTCCAGTTATAACACATGCATCTCTTGCTAAAGGACTT
TGCTTCGAATTCTGTAACAGAGCCTTTGTTAGGGAAATATAATTAAGCTT
TTGATGCACATAGTCTTTTCAAGTGTAGAAATAAGCAGGTGGAGTCTTAT
TTTTCCCCAACACCTTTTGACACTTTTTGGTTGTTGTCTTGATTTCTTTA
CAATACAGCCCCATGTTTACTTTCAGTGCTTCCATTCTACCACTTTTTTT
TGTCAGGATTTGTTGTTTTTTAGTTTTTGTTTTGTTTTGTTTTTATCTAG
GGCTTTTCAAAGATGGCAAGAGATATAGGGATCCCCAAAACCAGTGAGAG
AAGCATACACACAATAGGGGGTTAAAACAAGATGATCTGTACCTATTTTG
TATATGTATAATAATTTGAGATGTTTTTAATTATTTTGAGTGCTGAAATA
AAGCATGTTAAGTGGTCGATCTAATGTTTGTCAGAAGTGGTCTTGACTAA
TCCCCAAGTGCCCAAATGGACTTTAATGAAGCACAGCTTGCA

>CL5628.Contig3_WHYR14030398_A    size  4209 gap  0  0%
TGTGTGAGTAGGGAGTGTGTGTGTGTGTTGGGGTCTGGGTTTGGACTTAT
AACCTCGACGTGTATGATCGGCGCCTGCAGGAACTAAAGACACAACACTC
TCGCCTCAAAGAGTCTACATGTCTAACATTTAGACATGTTCAGCTTTGTG
GATATCCGGTTAGGGTTGTTGCTCGCGGCCACGGTTCTCGTGGTGAGAGG
ACAAGGCGAGGATGACAGCATATATAATAGCTGCCAATTAGAAGGCCAGT
CGTACAATGACAAGGACGTATGGAAACCTGAGCCATGCCGGATTTGCGTG
TGCGACAGCGGCACTGTCATGTGCGACGAGGTGATCTGCGAGGACATAAC
GGACTGCGCCAACCCAGAAATCCCCGATGGCGAATGCTGCCCTATTTGCA
TCGACGGCACCGAATCTCCACAGATCTCTGGGCCTAATGGAGACAAGGGT
GACCCCGGACCTAAGGGTGACCCGGGTCCCGTCGGACAACCCGGCAACGA
CGGCATTCCCGGAGAGAACGGACTTCCTGGACCTCCCGGCCCTCCTGGAC
CCCCTGGTCTGGGTGGATATAACCTGCCCCAGCTGTCTTATGGTAGTGAG
AAATCCAGCGGCGGACAAGCTTTTCCTGGACCACCAGGACCAATGGGACC
CCGTGGACCTCCTGGATCTTCAGGTTCTCCTGGTCCTCAAGGATTCACTG
GTCCTCCAGGTGAACCTGGTGAGCCTGGCTCTCCTGGTCCGATGGGTCCT
CGTGGGTCCCCTGGACCTCCCGGAAAGAACGGAGATGATGGTGAGGCCGG
CAAATCTGGTCGCCCCGGTGAGCGTGGTGCCGCTGGTGCTCAGGGAGCTC
GCGGTTTCCCTGGAACCCCAGGACTTCCTGGCATCAAGGGACACAGAGGT
TTCAATGGTCTAGATGGAGCTAAGGGAGATTCTGGCCCTGCTGGACCTAA
GGGAGAGCCTGGTTCCCCCGGTGAGAACGGCGTCGCTGGTGTTATGGGCC
CTCGTGGTCTGCCTGGTGAGAGAGGACGTCCTGGAGCTGCTGGACCTTCT
GGGGCTCGTGGTAACGATGGCAACTCTGGACCTGCTGGATCTCCTGGACC
CACTGGTCCTTCTGGTCCTCCTGGATTCCCTGGAGCTGCTGGAGCTAAGG
GAGAGACTGGCCCCGCTGGAGGCCGTGGCTCAGAGGGACCTCAGGGAGCC
CGTGGTGAGCCTGGTAACCCCGGACCTGCTGGAGCTGCTGGACCCCCAGG
TCCTCCTGGTACTGATGGTAGCGCTGGAAACAAGGGTTCTCCTGGTGCTG
CTGGTATTACTGGTGCCCCTGGTTTCCCTGGTACTCGTGGACCTGCTGGA
CCTGCTGGCCCTCTCGGAGCTGTTGGACCTAAGGGTCTCAACGGTGATGC
TGGTGCCCCAGGAAACAAAGGAGAGCCTGGTCCAAAGGGAGAGCCTGGAC
CAGTTGGACCTCAGGGTCTTTCTGGACCTCCTGGTGATGAGGGTAAGAGA
GGAGCTCGTGGTGAGCCTGGTGGTCCTGGACCTCTTGGACCTCCTGGAGC
TCGTGGTGCCCCTGGCAACCGTGGTTTCCCTGGTGCTGAAGGTGGACCAG
GCCCCAAGGGAGCCCCTGGTGAGCTTGGACCCAACGGACCTGCTGGAGCT
CAGGGAGCCACCGGAGAGTCTGGACGACCTGGAGAGCCTGGACTTCCTGG
ATCCAAGGGTGTGACTGGTTCCCCTGGTGCTCCTGGACCTGATGGCAAAG
CTGGACCTGCTGGTGCTGCTGGTCAGGATGGTGCTTCTGGGGCTCCCGGC
CCTGCTGGATCTCGTGGTCTTCCTGGTGTGATGGGATTCCCTGGACCTAA
GGGAGCTGATGGTGAGCCTGGTAAGCCTGGTGAGAGAGGAGTTGAAGGAC
CTACTGGTTCTGTGGGTGCCCCTGGAAAAGATGGTGATGTTGGTGCTCCT
GGACCTAGTGGACCTGCTGGACCTTCTGGAGAGAAAGGAGAACAAGGACC
TGCTGGTGGTCCTGGATTCCAGGGACTTCCTGGACCTCAGGGTAGCACTG
GTGAGACTGGCAAGGCTGGTGATCAGGGCTTGCCTGGTGAGGCTGGTGTT
CATGGACCTCCTGGTCCCAGAGGTGATAGAGGTCTTCCTGGTGAGCGTGG
TACCCCAGGCGCTGTTGGCCCCACCGGCTCTCGTGGCTCTCCTGGAAGTC
CTGGTAACGATGGTGCTAGGGGAGATCCTGGTGCTGCTGGAGCTCCTGGT
GGTGTGGGTGGTGCTGGTCCACAGGGAATGCCCGGAGAGCGTGGCTCTAG
CGGACTTCCAGGCGCAAGAGGAGATAGAGGAGATGGTGGACCTAAGGGCC
CTGATGGTGCTCCTGGTAAGGATGGTGTGCGTGGTTTGACTGGTGCAATT
GGTTCCCCTGGACCTTCTGGTACTTCTGGAGAAAAGGGTGAGCCTGGACC
CGTAGGACCTCCTGGATCTACTGGACCTCGTGGTGGACCTGGTGACCGTG
GTGAGCCCGGATCTCCTGGACCTGCTGGATTTGCTGGACCTCCTGGTGCA
GCTGGTCAGCCTGGAGCCAAGGGTGAGCATGGTGACTCTGGACCTAAAGG
TGATGCTGGAGCTCCTGGACCTCCCGGACCTGTCGGTCCTGCCGGTCATC
AGGGCCCACCTGGTGCTACTGGACCCAAAGGTGCTCGTGGTGGTGCTGGA
CCCCCTGGTGCTACTGGATTCCCTGGTGCTGCTGGTAGAGTTGGACCTCC
TGGCCCATCTGGTGTTGCTGGACCTCCTGGTCCCACTGGCCCAGGTGGTA
AAGAGGGACCACGTGGTGCTCGTGGTGAGAAGGGAGCACCTGGTCGCCCT
GGTGAGGTTGGTGGTGTTGGAGCCCCAGGACCTTCCGGAGAGAGAGGGTC
TGCCGGTGCTGACGGACCTCCCGGTCCCCCTGGTGCCCCTGGACCTCAGG
GTATAAATGGAGGTGGTGGTATTGCTGGTGGCCCTGGACAAAGAGGAGAG
AGAGGCATGCCAGGTCCTTCTGGCCCATCTGGAGAGCCAGGAAAACAGGG
TGTTACTGGTCCAGCAGGTGAGCGTGGACCTCCTGGCCCAATGGGACCCC
CTGGTCTGAGCGGAGGTCCCGGTGAAGCTGGCCGTGAGGGTAGCGTTGGT
CATGATGGTGCCCCTGGCCGTGATGGTGCTCCTGGCCCCAAGGGAGACCG
TGGTGAGTCTGGACATCCTGGAGCTCCAGGAGCTCCTGGACTCCCTGGAC
CTCCTGGACCTGTTGGATCATCTGGCAAGCCTGGAGATCGTGGAGAGACC
GGTCCTGCTGGTCCTGCCGGTATTTCAGGTCCCGCTGGTGCACGTGGTGC
CCTGGGCCCTGCTGGTCCTCGTGGAGACAAAGGTGAGGCTGGAGAGACAG
GAGAAAGAGGCATGAAGGGACACCGTGGCTTCAGTGGCATGTCTGGATTG
CCTGGACCTGCTGGCCATCCTGGTGAGCCAGGACCTGCTGGACCTACTGG
CCCTGCTGGACCTCGTGGACCTGCTGGCTCTACTGGTGCTCATGGTAAGG
ATGGTATGAATGGTATTCCTGGACCTGTTGGACCTCCTGGACCTCGTGGA
CGCACTGGAGAGATGGGAGCTGCTGGTGCCCCTGGTCTTCCCGGGCCCCC
AGGTCCTCCTGGTCCTGCAGGCATTGGTGAGCCATTCCCCATCATGCCCC
AGCCTGAGAAGGCAGCTGACCCATACCATGGCTACAGAGCTGATGAAGCT
AGTGTGCAGGACCGTGATGCTGAGGTAGACTCCTCCCTCAAGACTATCAG
CCAGAAGATCGAGAACATCCTCAGCCCAGAGGGAACCAAGACAAACCCTG
CTCGCATGTGCCGTGACCTCAGGATGTGTCATCCCGAGTGGAAGAGCGGT
TCTTACTGGGTGGATCCCAACCAGGGATCTCCACTGGATGCCATCAAAGT
CTTCTGCAACATGGAGACTGGTGAGACCTGCGTCAACCCGACTCGTGCCA
GCATTCCTCTGAAGAACTGGTTCATCAGCAAGAACATCCGTGAGAAGAAG
CACGTCTGGTTTGGAGAGTCCATGCCTGATGGCTTCCAGTTCCAGTATGG
CAGCGAGGGTGCAGACTCTGAGGATGTGAGCATCCAGATGACCTTCATGC
GCCTGATGTCCAACAAGGCATCTCAGAACATCACATACCACTGCAAGAAC
AGCATTGCC

>CL7398.Contig1_WHYR14030398_A    size  2499    gap  0  0%
GTTTTTATTGGTAGTTTGTATAAAAAAAAACAAAAAAAAACAGTGCTTCG
AGTTCTTTGTTATTAAGGCTGCTAAATTTAGTGATCGATAGAAAAATTGA
AAATAGAGATCATCAATTGATTGTAATATCTTACAGCAGCTGTAAACCAA
AGAATGCAGAAGGATCATATGTACATCCTGAGGTATATTTTCTGTTAAAT
CCCAAGTACTCTAAATGGGTCTGATGTTCTGATCATGTCCACTGATTGAC
TCGATGGGAAAAATATCCTGTACATTTTTTGCTAAAACTTTCTAAAATCA
TAGTAGTCATAATAGGGTAATGTTGATACATGCATCGACACTGTGTCAGA
ACAGAGTTCTGCAATACTGAAATGATCGTATCCATATTTCAATTCTACAG
TATACAAATGCATTGCTGTAGAGACGTGATTACAAAAAATAACAGGGATT
AACAGAGCTGATATTAATTTAGTGAGGATCAAGTGATGATCGTTGCCGTC
TTGCCGGTTCTGCAATCAGCCGGGGATGAGTGCATGTTGCCATTGTTACT
GGACTTTCTTACTGTTGGTGTTCTTCAGTTTCTTTCTTAGGGACTCAATA
TCCCTGTAAAGGTTGCGGTTGAGAATAGCAGAGCCACAGACCATAGCTCC
TGCGATTGCTCCGGCAAAACCGCATGAAAAGATGTCTTGGCCTGTAAGGA
AGAGGTTTTTGATGGGTGTTTGTGGTCTGAGGGTAACGCAGACTTCTGCA
GTGAAGCGGGAAGTGCTGTGGTCTGCGCCATAGATCTCTCCTTTAGGAGC
TGCTAAATAGTGCTGATTAGTGATGGGAGTGCCAGCCTCAATATACTCTA
TCTTGTCCTTGATCTCAGGGTAAATCTGAGTTAACAATTCCAAAACAGAG
TTGATGATGGTCTCCTTAAGCTCTTCGTAGTCGTCCCCTCTGTTCTTGAC
TTTCCCGTCTTTCCATTCCTCGAACCATGAGTAAGGGGCGAAGCTGACCA
CACTCAGAGTGGACTTATCTGGCTGTCTCTGCTCCCAGGTGGGATCTTTG
GCAGATGGTGAGGCGACAAAAATCATAGGTATGTTCTTTGTCGAATCCTC
CCTCTCTCCTTTAATGTAGCAATTGAATAGCTCGTCCAGATTATTCTCGC
AGAAGATCCAGTAGTTTTCGGCTTTGAGGCCCAGCTCTTCTTTCGACCCG
TTCAATCCTATGAAGATGCTGAGGCCGCCTTCTCCGTGCTTTAGCATACT
CAGCTGCTTCTGAATGGCTGCGTGAGTCTGCACCTCTTTAGGCAGTAGCT
GCTGGTAGGTGTTAAAGATTCCTGCATCTGAGATCACGATTGGAGCGCGG
ACATGAACCTCCTCTTGTCCCTTCATCACACTCACCCCTATAGCTTCGTT
GGCGCCGTTGAGCAGGATGCGACTGACCGGTGCTCTGACGAGCACGGCTC
CTCCTGCCTTCTCAATGATAGGGATCATGTTATAGGCGATCTGACTGGCA
CCTCCTTTAGGGTACCAGGCACCGGGCAGGTAGTGGCACACCAGTAAACT
GTGCATGGAGAAACTGGCTTCTTTTGGGGCGTTTCCGTAGGTGCCGAAGA
TGTAGCATAGCACAGCCCTGAGCTCTTTATTCTCCGTCAGGCTGTTCACC
ACCTCACTCAGGCTGCGTGAGCCATAGGAGAAGAAGTAGGACATGCGATT
AGCGAGTCCTGTATAAGCCAGGAATTTAGCCACAGGAGAGGGGAGCAGCT
TAAGCAGCAACACCATCCACACGCCACGGCCACAATTCTTAACCAATCTC
ATGAACTCATCGATGGCCTTCTCCTCTCCTGGAAAGCACTTCTTCAGTTC
CTCTGGGAAACGAGTGTTGCCACTGTAAATGGGGTAGACGCGCCGGTTCT
CCGGCGGACCCAGGACCACCTGGTCGAAGGGGTTTTCCAGCGGTTCCCAC
TGTAACTGTCCATTGGTCAGCTGTTCCACTATGCAGCGGAATCTTCCTGT
CTCCTCTAGATTACCAATGTAGTGGATCCCAACATCAAACTCAAAGCCTT
TCTCAGAGAAGCTGTGACAACATCCTCCAGCACGATCATGTTGTTCCAGC
ACCAGGACCTTCTTTCCAACCTTGGCGAGCAGAACAGCGATGCTCAGCCC
ACCAATACCACTGCCGATCACAATGGCGTCAAGGTCCTGAGGAACTCTAC
TGGCCAAAAAGCCTTGTTTTAACACTTTGTTTCTCTCCTTTTTATCCAGC
TGTACCGGTTTGAGCGGCTCGCGCATGTCGACATCAAAAGGACTCGGCCC
GGAATTACCAAAGACATATTTAAGGAATAAAGCAATAAACAGCAGTGCGA
CGATTAATCCTATAGAGACCCACATTTCTCATGTCATTCTCTATCTGTTC
GCTACCTAAAATCTGCTTTGACACTTTGACCGGGTGGAGCGCCGTGTGTC
GAACACTTCCGGGTTTATGCTTCAGCCAAGGTACGCACGAGACGCCCAG

>CL7398.Contig2_WHYR14030398_A    size  2490    gap  0  0%
GTTTTTATTGGTAGTTTGTATAAAAAAAAACAAAAAAAAACAGTGCTTCG
AGTTCTTTGTTATTAAGGCTGCTAAATTTAGTGATCGATAGAAAAATTGA
AAATAGAGATCATCAATTGATTGTAATATCTTACAGCAGCTGTAAACCAA
AGAATGCAGAAGGATCATATGTACATCCTGAGGTATATTTTCTGTTAAAT
CCCAAGTACTCTAAATGGGTCTGATGTTCTGATCATGTCCACTGATTGAC
TCGATGGGAAAAATATCCTGTACATTTTTTGCTAAAACTTTCTAAAATCA
TAGTAGTCATAATAGGGTAATGTTGATACATGCATCGACACTGTGTCAGA
ACAGAGTTCTGCAATACTGAAATGATCGTATCCATATTTCAATTCTACAG
TATACAAATGCATTGCTGTAGAGACGTGATTACAAAAAATAACAGGGATT
AACAGAGCTGATATTAATTTAGTGAGGATCAAGTGATGATCGTTGCCGTC
TTGCCGGTTCTGCAATCAGCCGGGGATGAGTGCATGTTGCCATTGTTACT
GGACTTTCTTACTGTTGGTGTTCTTCAGTTTCTTTCTTAGGGACTCAATA
TCCCTGTAAAGGTTGCGGTTGAGAATAGCAGAGCCACAGACCATAGCTCC
TGCGATTGCTCCGGCAAAACCGCATGAAAAGATGTCTTGGCCTGTAAGGA
AGAGGTTTTTGATGGGTGTTTGTGGTCTGAGGGTAACGCAGACTTCTGCA
GTGAAGCGGGAAGTGCTGTGGTCTGCGCCATAGATCTCTCCTTTAGGAGC
TGCTAAATAGTGCTGATTAGTGATGGGAGTGCCAGCCTCAATATACTCTA
TCTTGTCCTTGATCTCAGGGTAAATCTGAGTTAACAATTCCAAAACAGAG
TTGATGATGGTCTCCTTAAGCTCTTCGTAGTCGTCCCCTCTGTTCTTGAC
TTTCCCGTCTTTCCATTCCTCGAACCATGAGTAAGGGGCGAAGCTGACCA
CACTCAGAGTGGACTTATCTGGCTGTCTCTGCTCCCAGGTGGGATCTTTG
GCAGATGGTGAGGCGACAAAAATCATAGGTATGTTCTTTGTCGAATCCTC
CCTCTCTCCTTTAATGTAGCAATTGAATAGCTCGTCCAGATTATTCTCGC
AGAAGATCCAGTAGTTTTCGGCTTTGAGGCCCAGCTCTTCTTTCGACCCG
TTCAATCCTATGAAGATGCTGAGGCCGCCTTCTCCGTGCTTTAGCATACT
CAGCTGCTTCTGAATGGCTGCGTGAGTCTGCACCTCTTTAGGCAGTAGCT
GCTGGTAGGTGTTAAAGATTCCTGCATCTGAGATCACGATTGGAGCGCGG
ACATGAACCTCCTCTTGTCCCTTCATCACACTCACCCCTATAGCTTCGTT
GGCGCCGTTGAGCAGGATGCGACTGACCGGTGCTCTGACGAGCACGGCTC
CTCCTGCCTTCTCAATGATAGGGATCATGTTATAGGCGATCTGACTGGCA
CCTCCTTTAGGGTACCAGGCACCGGGCAGGTAGTGGCACACCAGTAAACT
GTGCATGGAGAAACTGGCTTCTTTTGGGGCGTTTCCGTAGGTGCCGAAGA
TGTAGCATAGCACAGCCCTGAGCTCTTTATTCTCCGTCAGGCTGTTCACC
ACCTCACTCAGGCTGCGTGAGCCATAGGAGAAGAAGTAGGACATGCGATT
AGCGAGTCCTGTATAAGCCAGGAATTTAGCCACAGGAGAGGGGAGCAGCT
TAAGCAGCAACACCATCCACACGCCACGGCCACAATTCTTAACCAATCTC
ATGAACTCATCGATGGCCTTCTCCTCTCCTGGAAAGCACTTCTTCAGTTC
CTCTGGGAAACGAGTGTTGCCACTGTAAATGGGGTAGACGCGCCGGTTCT
CCGGCGGACCCAGGACCACCTGGTCGAAGGGGTTTTCCAGCGGTTCCCAC
TGTAACTGTCCATTGGTCAGCTGTTCCACTATGCAGCGGAATCTTCCTGT
CTCCTCTAGATTACCAATGTAGTGGATCCCAACATCAAACTCAAAGCCTT
TCTCAGAGAAGCTGTGACAACATCCTCCAGCACGATCATGTTGTTCCAGC
ACCAGGACCTTCTTTCCAACCTTGGCGAGCAGAACAGCGATGCTCAGCCC
ACCAATACCACTGCCGATCACAATGGCGTCAAGGTCCTGAGGAACTCTAC
TGGCCAAAAAGCCTGTGGAGAGGAAATAAATTTTTAAAAGCTGTACCGGT
TTGAGCGGCTCGCGCATGTCGACATCAAAAGGACTCGGCCCGGAATTACC
AAAGACATATTTAAGGAATAAAGCAATAAACAGCAGTGCGACGATTAATC
CTATAGAGACCCACATTTCTCATGTCATTCTCTATCTGTTCGCTACCTAA
AATCTGCTTTGACACTTTGACCGGGTGGAGCGCCGTGTGTCGAACACTTC
CGGGTTTATGCTTCAGCCAAGGTACGCACGAGACGCCCAG

>Unigene1108_WHYR14030398_A    size  2512    gap  0  0%
GCTCTAAGGTGCTCAAACCAAGAGGATATACAGCAGTAGGAGCTGCAGTG
GTGCTGACTATTTATTTGGAACCCAAGCATGCCAATTTAACCTCAGAAAA
TGGACCAACGAGTAGCAAGCATTCTTCTGTTCCTGGTGGCCCTGGTTGCC
GGCCATGGCGAGAGATACATGGTAAAGAAAGTGATGAAGGCTCCTTATGC
CGTGAAAGGTCATGTGGTTTCTGTAGCTGGAGAACCAGGTGCCCCAGGTG
AGCCTGGTGAACCTGGACCTCCTGGACCTCCTGGACACCCTGGCGAGAAT
GCTGTTGGACTGCCAGGGCCCCAGGGACCACCTGGCCCACCTGGACCTTC
TGGCTACTCAGCACCTGGAAAGCCAGGCACTCCAGGTGGACCCGGCAAAC
CAGGTGCAAATGGTGCACCTGGACCTAAAGGAGATACTGGTTCACCTGGT
CCTCAGGGACCAAGGGGTGCTCCTGGACCTTCTGGTATCCCTGGGCCTGC
TGGTCTATCTTCCCCTGGCAAACCTGGAGCAGCTGGTATGCCTGGATCAA
TGGGACCAAGAGGAGAGACAGGTCCTAAGGGACATCCTGGTATTCCTGGT
GCACCTGGACAAAAAGGAGACAGAGGTATAGGCATTCAAGGGCCACCAGG
TGAGACTGGTTCAACTGGACCTATGGGACCTGTAGGCGCACCAGGTCAGC
CTGGTGTTGGTAAACCTGGTAAACCTGGCTACCCAGGTGAGCCAGGTAAG
CCAGGTTCATCTGGTCTTGATGGGACACCTGGTCCTATGGGACCAACTGG
ACCAAAAGGCCACACTGGAGCTCCTGGAATTGGAATGCCAGGTAAACCAG
GTGAAAATGGTGCTCCAGGATTGCCAGGCCCTTCAGGCCTTAAAGGTCCT
CAGGGAGCAACAGGTGCCCCTGGTGCTCCAGGTAGTCCAGGCTATGGTAA
GCCAGGTGCTCCTGGTTTTAAAGGTGATACAGGTCCTGTAGGTAGCCCTG
GTGCAACAGGTCAGAAAGGTGAGGCAGGTGCAAGGGGAGCAACAGGATAC
ACAGGTGCAACTGGCCCAATGGGACCAGCTGGTTCTCAGGGTCCAAGAGG
TTTCCCAGGTGAGAAGGGAGTTACAGGTGAAAAAGGTGAAACAGGTCCAA
TGGGGCCTCAAGGCTTTAAGGGACATAAGGGAGATCAGGGGCCACAGGGA
CCTGAGGGAAAATCAGGCTACCCAGGTGCAGCAGGCCCACAAGGCCCAAG
GGGAGCCACAGGTGCTCCAGGTAGCAAAGGAGAGACTGGTGAGGCAGGCG
CAACCGGTGCTCCAGGAGCACCTGGTCCTGTTGGACCTAAGGGCCATACA
GGAAATTCTGGACCAGCTGGTGAAACAGGGCCTGCAGGTGCCCCAGGGTC
AAGAGGACCTTCTGGTCCTTCCGGTCCACCAGGTGCACCAGGAGCTAAAG
GTCACCCTGGTCTTCCTGGTTCACCTGGCCCCGCAGGTCTTGCTGCTAAA
GGAATTCCTGGACCACAAGGTCCACCAGGACTTCCTGGATCAGATGGTGC
CCCTGGTGAAACTGGACCAGCTGGCCCTCCTGGCCCACCTGGTCCACCTG
GTGAAGTTATTATTGCAGAAACTAAGGGCACTTTTGTCAATGAACCTTTT
GTCAAGACCCCAATGTCTGCTTTTAGTGCCTTAACTACAACACCTTATCC
TCCGGCTGGTAGCCCTGTTAAGTTTGAACAAGTTGTCTATAATGCTGAGA
ATCACTATGATCCTGAGTCAGGTATCTTTACTTGCCAGGTTCCTGGAGTG
TATTTCTTCTCATACAGCATGCATGTGAATGGAGCTAATGCTCTGGTGGC
TCTGTACAAAAATGAAGAGCCAATTATGTTCACTTATGATGAGTACAACA
AAGGCTTCCTGGACCAAATGTCTGGTAGTACTGTCCTTCAGCTTAATGAG
CAGGACACCGTTTATATCCAGATCCCTGATGATGAGGCAAACGGTGTCTT
TGCTGCTGATAATGTCCACTGCTCCTTCAGTGGTTTCCTGATTGCTTCTA
CGTGATGCATTCATCCAAACATACCATAACTTCTAACCATTCTTACTATT
TCTCAAGCAACAAAAATGTCCAAGCTGGTTGTTCTTTGGTTCTGAGAAAT
AGAAGTATCTTGACTTGAAAATCCCTAACAGTGGGTGCCAAAAAGAAGGA
CATATTTTATGTAACAGGCTATCAGGGACATAAAGGCAGTTAAATGCATA
AACAGTCATCTTTATTTGATTTGAGCGGAGAAAGCATTTGAAGTTTAATA
ATGATTACATGTCCTGACAAATTGTTTTTTGTCCTTTTTTATTTTTTGAA
CGAGTGATTTAAATTTTTGCTTTTTTTTTAAAAAAAAAAACCTTGTTTTG
ACTAATGTTTCCTTATCAATTACACACAAAGAATGATGTTCCTAATGTTT
GTTTGTAACTTAAACATCGTGAACTCATCGTGCAGATTATTAAAAAATGT
ACAAGACACCCA

>Unigene37646_WHYR14030398_A    size  2250    gap  0  0%
ACTGGTTGCAGGACCTCAAGAATACACAGAGGGCAAGAACAGCCAGAAAA
AGAAGACTAAAGAAGACTTGACACTCTGACAGACTTTCAGAAAGCTGTGA
TTTATTTTACAAATCAGTTGCTGAAAGTTCTCACCATGAGAAGTATCTTG
GCATTCATGGTTCTTGGGGCCTGCACTTTAAGTGCATGGTCCAAACCAAT
TAATTCCAGACATGTGTCCTTCCCCGGGGATATACTCAAAAACATGACAG
ACATACAGATGGCTGATAGCTATCTGGAGCGCTTCGGTTATAAAAGGATT
CTGGATAAGAGTGGACGACAGGGAGCAGTGCTGACTCATAAAGCTCTGAG
AAGGTTACAGACTCAGCTGGGTCTGGAAGAGACTGGTGAGCTGGACCAAC
CAACAATCGATGCCATGAAGAAGCCACGCTGTGGTGTGCCAGACGTCCGC
AACTACCAAACATTTGACGGAGACCTGAAGTGGGATCACAATGACGTTAC
ATACAGGATTCTGAACTACTCACCAGACTTAGACGTCTCTACTATTGACG
ATGCCTTCGCCCGAGCCTTCAAAGTGTGGAGTGATGTCACACCCCTAACT
TTCAGACGGCTCTACGATGGCACTGCTGATATCATGATCTCATTCGGAAA
AAAAGATCATGGAGACCCCTACCCATTTGATGGGAAAGATGGCTTGCTGG
CACATGCTTATCCTCCAGGTGAAGGAGTGCAGGGAGATGCTCACTTTGAT
GATGATGAATACTGGACACTTGGCAAGGGACCCGCAATCAAGACCTACTT
CGGCAATGCAGATGGTGCACTGTGTAATTTCCCATTCCGGTTTGAGGGAA
AGTCCTATTCTAGTTGTACCACTGAAGGTCGTGAAGATGGCCTGCCATGG
TGTGCCACAACTGCTAATTTTGACAAGGACAAGAAATATGGTTTCTGCCC
AAGCGAGCTTCTGTACACATTTGATGGGAATGCAGATGGTGTACCTTGTG
TCTTTCCGTTTGTGTTTGAGGGGAAAACATACACCAGTTGTACCACTGAG
GGACGTGATGATGGGTATCGCTGGTGTGCTACTACATCCAGCTTCGACAA
GGACAAAAAATATGGGTTCTGTCCTAACCGAGATACTGCTGTGATTGGTG
GAAACTCTGAGGGGGAGCCGTGTCAGTTTCCTTTCATCTTCCTGGAGAAG
TCCTTTACTTCCTGCACAAGTGAAGGCCGTAGTGATGGAAAACTCTGGTG
TGCCACAACCAGCAACTATGACAAGGACCAGAAATGGGGATTTTGCCCAG
ATAAGGGTTACAGTCTGTTCCTGGTGGCAGCCCATGAGTTTGGACATGCT
CTTGGTCTTGATCATTCCAACATACAGGATGCTCTGATGTACCCCATGTA
CAAATATATAGCTGACTTCTCTTTGCATCAGGATGACATTGAGGGCATCC
AGTATCTTTATGGACCCAAAAAAGGCCCAAAGCCGACTCCACCAAAGCCA
TCAACCACTACAGCATCTACAATTTCTACTGCCAAACCTACTAAAAAAAC
ACCAAAGACGACTCCATCTACAGCTTCCACCACAACTCCATCTGTGTTTA
CGCCTGTGGACCCCTCAGTGGATCCTTGCACGGCGGATAGATTTGATGCA
ATCACAGAGATCCAGGGAGAGCTTCACTTCTTCAAAGATGGGTATTATTG
GACGTCCTCAAGTAGTGGTAATAAGGAACGCAAAGGCCCTTTCTTAGTCT
CTGAGAGATGGCCTGGTCTGCCAGCTAAGCTCGACACTGCTTTCGAGGAC
CCTATTACAAAACAAATGTACTTCTTTGCAGAAACTCAGTTCTGGGAGTT
CACTGGAAAGAATGTACGGGGACCACGCAGTATTGAGAAACTTGGTTTGC
CTGCCAACGTGGATAAGGTTGAAGGATCATTGCAGAGGGGAAAGGGCAAG
GTGCTGCTTTTTAGTGGGGAGAATTACTGGAGGATGGATCTGAAGACTCA
GCAGATGGATAAAGGGTTCCCACAACAGACAGACATGACCTTTGGTGGGG
TTCCAGTGGATGCTCACGATGTGTTCCTCTTTAAAGGAAACTATTACTTC
TGTCGAAACATCTACTACTGGAGAATGACCAGCAAGAGACAGGTTGATAG
AGTTGGATATGTCTATGAACTCCTGAACTGTCCCGACTACTGAATCGGAT
TTCATAGGACTGAAGAGGAAAGCACATCTAACTGAAAAGCAAATCCCACG

>Unigene39359_WHYR14030398_A    size  914    gap  0  0%
TGACTGGAGGCGGATTGGGTTTACTGGGATCGACAGGTTTATCGGGGTTT
GGACCATAGAGAGACTGGATGCCTTTGACATCATCAGCAGGCAGAACAAA
TGTTTTTGGGTCTCTGTAGCTGTATGTCGGATACATGAGGGCCCCGGGGT
CACTGGAATGAGACAGACCCATAGAGTGACCAAACTCATGAGCAGCCACC
AGGAACAAAATAAATCCATTAGTCGAAGAGAAGGTGAAGTTTTCATCTTC
ATCAAAATGTGCGTCTCCACCGATGCCACTGGATGGGGCAAAAGCATGAG
CCAGAGTGCCGGACGGTCCATCAAATGGGTAGGCGTCACCGTGTGATCCT
CTCCCAAAGGAGATCATGATGTCGGCTACACCACTGTTGATGCGGGTGAA
CCTCAGAGGAGTGACACGAGCCCAGACTTGCAGCGCTCTATCGATAGACT
CATCCACTTCAGCCACAGACATGTCAGGAGTGTATTTCTCGATCCTGTAG
GTCAAGCTGTTTGTAGACCATTTGATAGGCAAAGCGTTGGATTTGAATGC
AGCAACATCTGGAACTCCACATCTGGGCTTCTTCATCATCGCAATAGTTT
CATCGTCAAGAATTCCTGTTACCTTTAAACCAAAAAACTGCTGCATCTGG
CTGAGCTTCAAGCTCATCTCACTGGTCGTGCGCCCAAAGGACGGTTTGTT
CACCTCTTTCATGTTGTACAGTCTCTTCAAGTAATTCTTTGCAAACTCTT
CATCAGTCAAGTCATTATTCTGTGGTACAGGGTTTGAGCGAACCCTGAAC
ACCAAGGCAACCAGGATGCACAATTGGTAGTAAGTCTTCATCTTGCTTCT
CTTCTAACCAACTGATGGAGTTTGATCTTTAGTCCGAGTTTTTATAGGAA
GAAAAGGGTGGGAT

>Unigene40283_WHYR14030398_A    size  2192    gap  0  0%
CCAGGAGGTCCAATGGGTCCAGGAGCTCCACGTGAACCGTCTCTTCCAGC
ATTGCCCTCTGGGCCTCTGTAACCAGGCTCACCCTTCTCACCCTTGACTC
CAGGAGTACCAGCACCACCACGCTCACCGGGCATGCCAACAGATCCCTGG
GGACCTTGAGCACCAGCAAGACCAGCAGAACCAGGTTCACCCTTGTTTCC
ATCAGGGCCAGGTGTACCAGAAGGTCCACGAGGTCCAGTGGGTCCCTGGG
CTCCAGAGGCACCAGCAGGTCCGGGGTTACCACGCTCTCCCTTGCCACCA
GCAGGTCCAGCAACTCCTTGATCTCCGGGAATACCTCTGTCTCCGGGTTT
GCCAGTCTCACCAACAGGTCCAGCAGGTCCAGGAAGACCCTGGAAACCAG
GAGCACCAGCAGGTCCTGCCTCTCCTTTCTCACCAGGACCACCAGCAAGT
CCAACAGGACCAGCAGGTCCATTGTTACCATCAGAACCAGGGGGGCCTCT
TAGACCAGGAGCACCAGCAAGTCCCTTCTCTCCAGGTTTGCCAGGCTCAC
CAGAAGGTCCTTTAGGGCCAGGGAATCCAATGTTACCAGGCTGGCCTCTG
GGTCCAGTTGGGCCAGGAGGTCCACTGCGGCCATCTTGACCGGAAGGACC
AGCAGGTCCCTCCTTTCCTTGGGGTCCAGGGCTTCCAGGACTACCGGGGA
GACCTCTTGCTCCAACCAGACCGGCCTCACCAGCACGGCCAGCATCACCA
GGAGGTCCACGTGCACCAGGAGCACCAGCAGCACCCCTTGCACCAGGCAT
GCCCATTGATCCTCCTCTACCAGCCAGACCAGGAAGACCACGAGTTCCAG
CAGCTCCTCTGGCCCCGCGCAGACCAACAGGTCCAGCTGATCCCTGCTCA
CCAGTTGAGCCTCTTTTGCCCTCATCACCAGCAGCACCAGTGGGCCCTTG
AGCACCAATGTTACCAGGCTCACCCTTGGCACCAGATTCTCCCTTCACCC
CTACAGGTCCAGGGTCACCAGAAAGACCTCTGGGGCCAGAAGGTCCAGCA
GGTCCCTGGGGGCCAGGGCCGCCTCTTGGTCCAGGGAAACCAGGGGTACC
AGCAACTCCAGGGGTACCAGCAGCTCCCTTAGCACCGTTGAGACCATTAG
CACCAGGGTTACCAGGAGGACCAACTGGGCCAGAAACACCATTTGTTCCA
GGCTCTCCTCTCTGTCCTTGAGGTCCAGATGGGCCAGAGGGACCGGCAGG
TCCCATCTCTCCTTTAGGTCCAGGGCCACCGGGGAAGCCTGGAGGTCCAG
CAGCTCCAAGTGGACCAGCAGGGCCAGAAGGACCAGTGTTACCATCAGCA
CCACGGGCACCAGCGGGACCAGGAGGACCAGGACGACCTCTCTCACCAGG
CAGGCCACGTGCACCTCTTTGTCCAGGGGTTCCATTTGAGCCATGAGCAC
CAGTCTCACCCTTAGTTCCCATTTCACCTGGCTCTCCTTTTCGTCCATCA
AGGCCATTGTAGCCTCTGTGTCCCTTCATGCCTGGAAGTCCAGGAGTTCC
TGGGAAACCACGAGCTCCCTGGGAGCCAGGTGTACCTCTGTCTCCAGGCT
GTCCAGGTCTGCCATTGTTACCATCTTCACCAGACTTGCCAGGAGGTCCA
GGGGGTCCACGAGGTCCACCTGGTCCAGCCTGTCCAGGCTCTCCAGGCTC
ACCAGCATGTCCTTGGGGTCCCTGAGGTCCAGGGGTACCGGGTGGTCCGC
TAGGGCCCCGAGGTCCCATCAAACCAATAGGTCCAGGGCCAGGATCAGGT
CCTTTAGAGCCATCGTACTGAGCAGCAAAGTTTCCACTAAGACCAGGGGG
GCCGGGAGGGCCAGGGGGCCCAGGAAGTCCATGTTTGCCAGGTTTGCCAT
CAGGCCCTTTAGGACCCCTATCACCTCTAGGTCCTTTATCTCCCCTTGGG
CCCGATTGGCATGACGCAAGGTACGATGTCACTGCAAGCAGCAACAGAAT
CCGGGTATCCACAAAGCTGAGCATGTCTAGTCCGACATGCAGACTCCTTG
TGCCTCGGTGCCTGGTTTTTTCACTTCTTCAAACAGGCATACAGCCGTGA
TGACGCAAAGTTAAACTCCAAACTTAGCGGGAACCTGCTGCCGTGATGCT
GGAATAACAAAGTCCTATCAGCCCTATTTATACGGCAGGAGG

>Unigene45108_WHYR14030398_A    size  1525    gap  0  0%
GGAGTTTCTGCTGGGGTCCGCACTGGAATCAGAGAAGACCGGACCCTACT
TTGTATGAGTGGAGTCTAACGGGAGAAAAAAGATAACTTCCCTCACCTCA
AAGAGTCTACATGTCTAATATTTAGACATGTTCAGCTTTGTGGATATCCG
GCTGGCGCTGTTGCTCAGCGCAACAGTGCTTTTAGCAAGGGGGCAAGGGG
AGGACGACCGCACAGGCAGCAGCTGCACGCTAGACGGTCAGGTCTACAAT
GATCGTGATGTGTGGAAACCAGAGCCATGCCAGATTTGCGTGTGCGACAG
CGGCACTGTCATGTGTGACGAGGTGATCTGCGAGGACACAAGTGACTGCG
CCAACCCAGTGATTCCCCCTGATGAGTGCTGCCCAGTTTGCCCTGATGAT
GATTTCCAAGAACCCAGAGTGGAGGGACCCAAGGGTGAGCCTGGTGAGAA
GGGTGACAGGGGTCTTCCTGGTCCTCCCGGCAATGACGGAATTCCTGGAC
AGCCTGGACTTCCTGGACCTCCAGGCCCCCCTGGACCTCCTGGCCTTGGC
GGAAACTTTTCTCCTCAGCTGTCTGGAGGTTATGATGAGAAGTCTGGTGG
TGCTGCCATGGCCGTTCCTGGCCCAATGGGACCCATGGGCCCTCGTGGTC
CCCCTGGACCTCCTGGACTTTCTGGACCTCAAGGATTTACTGGCCCTCCT
GGTGAGCCTGGTGAGCCTGGTGCAACTGGTGCAATGGGTCCCCGTGGTCC
AGCTGGTCCTCCTGGAAAGAACGGAGAAGATGGTGAGTCTGGTAAACCTG
GTCGCCCTGGTGACCGTGGTCCTGCTGGCCCACAGGGTGCTCGTGGATTC
CCTGGAACACCCGGACTTCCTGGAATCAAAGGACACAGAGGTTTCAGTGG
TCTAGATGGAGCTAAGGGAGATAGTGGCCCTGCTGGACCTAAGGGAGAGG
CTGGTGCACCTGGAGAGAATGGAACCCCTGGCGCTATGGGTCCTCGTGGT
CTTCCTGGTGAGAGAGGCCGTGCTGGTGCTAATGGAGCTGCTGGTGCTCG
TGGTAACGATGGTGCTGCTGGAGCTGCTGGTCCTCCTGGCCCAACTGGCC
CTGCTGGTCCCCCCGGATTCCCTGGTGGCCCTGGATCTAAAGGAGAGGTT
GGTCCTCAGGGAGCTCGTGGAGGTGAGGGACCCCAAGGTGCTCGTGGTGA
GCCTGGTAGCCCTGGCCCTGCTGGTGCTGCTGGACCTGCTGGCAACAATG
GTGCTGATGGTGCTCCTGGTGCTAAGGGTGCCCCTGGTGCTGCTGGCATT
GCTGGTGCTCCTGGCTTCCCTGGACCCCGTGGTCCTCCTGGACCTAATGG
AGCTCCTGGTGCTGTTGGTCCCAAAGGTAACACTGGTGAGGGTGGTGCTC
CTGGTGCCAAGGGAGATGCTGGTGCCAAGGGAGAGACTGGTGCACCTGGA
ATTCAAGGTCCCCCTGGCGCTGCTGGTGAGGAGGGCAAGAGAGGAGCCCG
TGGTGAGCCCGGTCCTATTGGTGCT

>Unigene48432_WHYR14030398_A    size  739    gap  0  0%
CGGCCCACAGTGTCACCAGGATTATTATCCAACTTGTTCTTGGAGATCAC
AGCTTGTGGTTTAGCTGCAGTCCATGTGACAGTTTTCAGATCCAAACTGA
CAAAATCTTCTCCATCATAACCAAACTGCATGTATCCTCTAACAGTCCTG
TCATCATCCAGCTCACAACCGTACATCTCCTGCACTGTGTGAACTCCTGT
AGTCTGATTAAAGCGCTGCATTGCTGTTGCCACATTGACTTTGAAGCTGT
CCTGAGTATCCTGCAGATTCTGTGTCCCACTGTTCCAGTAATCAGGATCA
TCAGCAGTCACCTTCTGTATCCACTCCGTCTTTGGGATCGCTTTCCCGAT
CTTACTGTCGTAATACACAAACTGTCCTCCATCCACCTGACCCAAAGCCG
TGAATTCTGGGAAATTTATTCCAGGTGTAACTGCAGTGTAGAAATACTGC
AGCGAGTGTGTGACTGCTGATGAAAGATGAAGAGAAAATGTGAAGAAGAT
CAGAGTCTTCATCACTGTGCTGCAGAGCGACATCTCTCACTGTCTGAGCA
CTAAAACACTAAATCTATTATTTACTGAGTCGAACTCCGATTAACTCCAC
TGTCACTCTGTTTAGTCTTTTTTCTTTTTCCTATATACTTTCTTTTAAAT
AGAGTTAAAATGTCTTTAACTCTATTTAAAAGAACGTTATATATCCTAAT
GCTGCCGAGTTCCGCGAGTTGCCGAGAATGTTTTTCCGC
