# Supplementary material for: Prediction of Toxin Genes from Chinese Yellow Catfish Based on Transcriptomic and Proteomic Sequencing
Source: Int J Mol Sci. 2016 Apr 13;17(4):556. doi: 10.3390/ijms17040556 (PMC4849012; doi:10.3390/ijms17040556)
Supplement: Supplementary file 1 [file ijms-17-00556-s001.zip › ijms-124823-Supplementary materials/Supplementary S2.txt]

>cds.CL1168.Contig2_WHYR14030398_A |m.3576 CL1168.Contig2_WHYR14030398_A|g.3576  ORF CL1168.Contig2_WHYR14030398_A|g.3576 CL1168.Contig2_WHYR14030398_A |m.3576 type:3prime_partial len:215 (-) CL1168.Contig2_WHYR14030398_A:2-643(-)
MSLCSTVMKTLIFFTFSLHLSSAVTHSLQYFYTAVTPGINFPEFTALGQVDGGQFVYYDS
KIGKAIPKTEWIQKVTADDPDYWNSGTQNLQDTQDSFKVNVATAMQRFNQTTGVHTVQWM
YGCELDDDGTVRGYSQWGFDGEDFISLDLKTVTWTAAKPQAVITKNKWDNNPGTTVARKN
YLENTCIEWLKKYVSYGKETLERKDRPTASVFQK

>cds.CL5628.Contig2_WHYR14030398_A |m.15328 CL5628.Contig2_WHYR14030398_A|g.15328  ORF CL5628.Contig2_WHYR14030398_A|g.15328 CL5628.Contig2_WHYR14030398_A |m.15328 type:5prime_partial len:690 (+) CL5628.Contig2_WHYR14030398_A:2-2071(+)
MFSFVDIRLGLLLAATVLVVRGQGEDDSIYNSCQLEGQSYNDKDVWKPEPCRICVCDSGTVMCDEVICEDITDCANPEIPDGECCPICIDGTESPQISGPNGDKGDPGPKGDPGPVGQPGNDGIPGENGLPGPPGPPGPPGLGGYNLPQLSYGSEKSSGGQAFPGPPGPMGPRGPPGSSGSPGPQGFTGPPGEPGEPGSPGPMGPRGSPGPPGKNGDDGEAGKSGRPGERGAAGAQGARGFPGTPGLPGIKGHRGFNGLDGAKGDSGPAGPKGEPGSPGENGVAGVMGPRGLPGERGRPGAAGPSGARGNDGNSGPAGSPGPTGPSGPPGFPGAAGAKGETGPAGGRGSEGPQGARGEPGNPGPAGAAGPPGPPGTDGSAGNKGSPGAAGITGAPGFPGTRGPAGPAGPLGAVGPKGLNGDAGAPGNKGEPGPKGEPGPVGPQGLSGPPGDEGKRGARGEPGGPGPLGPPGARGAPGNRGFPGAEGGPGPKGAPGELGPNGPAGAQGATGESGRPGEPGLPGSKGVTGSPGAPGPDGKAGPAGAAGQDGASGAPGPAGSRGLPGVMGFPGPKGADGEPGKPGERGVEGPTGSVGAPGKDGDVGAPGPSGPAGPSGEKGEQGPAGGPGFQGLPGPQGSTGETGKAGDQGLPGEAGVHGPPGPRGDRGLPGERGTPGAVGPTGSRGSPGSPGNDGARGDPGAAGAPGGVGGAGPQGMPGERGSSGLPGARGDRGDGGPKGPDGAPGKDGVRGLTGAIGSPGPSGTSGEKGEPGPVGPPGSTGPRGGPGDRGEPGSPGPAGFAGPPGAAGQPGAKGEHGDSGPKGDAGAPGPPGPVGPAGHQGPPGATGPKGARGGAGPPGATGFPGAAGRVGPPGPSGVAGPPGPTGPGGKEGPRGARGEKGAPGRPGEVGGVGAPGPSGERGSAGADGPPGPPGAPGPQGINGGGGIAGGPGQRGERGMPGPSGPSGEPGKQGVTGPAGERGPPGPMGPPGLSGGPGEAGREGSVGHDGAPGRDGAPGPKGDRGESGHPGAPGAPGLPGPPGPVGSSGKPGDRGETGPAGPAGISGPAGARGALGPAGPRGDKGEAGETGERGMKGHRGFSGMSGLPGPAGHPGEPGPAGPTGPAGPRGPAGSTGAHGKDGMNGIPGPVGPPGPRGRTGEMGAAGAPGLPGPPGPPGPAGIGEPFPIMPQPEKAADPYHGYRADEASVQDRDAEVDSSLKTISQKIENILSPEGTKTNPARMCRDLRMCHPEWKSGSYWVDPNQGSPLDAIKVFCNMETGETCVNPTRASIPLKNWFISKNIREKKHVWFGESMPDGFQFQYGSEGADSEDVSIQMTFMRLMSNKASQNITYHCKNSIA


>cds.CL5628.Contig3_WHYR14030398_A |m.15332 CL5628.Contig3_WHYR14030398_A|g.15332  ORF CL5628.Contig3_WHYR14030398_A|g.15332 CL5628.Contig3_WHYR14030398_A |m.15332 type:3prime_partial len:1359 (+) CL5628.Contig3_WHYR14030398_A:136-4209(+)
MFSFVDIRLGLLLAATVLVVRGQGEDDSIYNSCQLEGQSYNDKDVWKPEPCRICVCDSGT
VMCDEVICEDITDCANPEIPDGECCPICIDGTESPQISGPNGDKGDPGPKGDPGPVGQPG
NDGIPGENGLPGPPGPPGPPGLGGYNLPQLSYGSEKSSGGQAFPGPPGPMGPRGPPGSSG
SPGPQGFTGPPGEPGEPGSPGPMGPRGSPGPPGKNGDDGEAGKSGRPGERGAAGAQGARG
FPGTPGLPGIKGHRGFNGLDGAKGDSGPAGPKGEPGSPGENGVAGVMGPRGLPGERGRPG
AAGPSGARGNDGNSGPAGSPGPTGPSGPPGFPGAAGAKGETGPAGGRGSEGPQGARGEPG
NPGPAGAAGPPGPPGTDGSAGNKGSPGAAGITGAPGFPGTRGPAGPAGPLGAVGPKGLNG
DAGAPGNKGEPGPKGEPGPVGPQGLSGPPGDEGKRGARGEPGGPGPLGPPGARGAPGNRG
FPGAEGGPGPKGAPGELGPNGPAGAQGATGESGRPGEPGLPGSKGVTGSPGAPGPDGKAG
PAGAAGQDGASGAPGPAGSRGLPGVMGFPGPKGADGEPGKPGERGVEGPTGSVGAPGKDG
DVGAPGPSGPAGPSGEKGEQGPAGGPGFQGLPGPQGSTGETGKAGDQGLPGEAGVHGPPG
PRGDRGLPGERGTPGAVGPTGSRGSPGSPGNDGARGDPGAAGAPGGVGGAGPQGMPGERG
SSGLPGARGDRGDGGPKGPDGAPGKDGVRGLTGAIGSPGPSGTSGEKGEPGPVGPPGSTG
PRGGPGDRGEPGSPGPAGFAGPPGAAGQPGAKGEHGDSGPKGDAGAPGPPGPVGPAGHQG
PPGATGPKGARGGAGPPGATGFPGAAGRVGPPGPSGVAGPPGPTGPGGKEGPRGARGEKG
APGRPGEVGGVGAPGPSGERGSAGADGPPGPPGAPGPQGINGGGGIAGGPGQRGERGMPG
PSGPSGEPGKQGVTGPAGERGPPGPMGPPGLSGGPGEAGREGSVGHDGAPGRDGAPGPKG
DRGESGHPGAPGAPGLPGPPGPVGSSGKPGDRGETGPAGPAGISGPAGARGALGPAGPRG
DKGEAGETGERGMKGHRGFSGMSGLPGPAGHPGEPGPAGPTGPAGPRGPAGSTGAHGKDG
MNGIPGPVGPPGPRGRTGEMGAAGAPGLPGPPGPPGPAGIGEPFPIMPQPEKAADPYHGY
RADEASVQDRDAEVDSSLKTISQKIENILSPEGTKTNPARMCRDLRMCHPEWKSGSYWVD
PNQGSPLDAIKVFCNMETGETCVNPTRASIPLKNWFISKNIREKKHVWFGESMPDGFQFQ
YGSEGADSEDVSIQMTFMRLMSNKASQNITYHCKNSIA

>cds.CL7398.Contig1_WHYR14030398_A |m.18974 CL7398.Contig1_WHYR14030398_A|g.18974  ORF CL7398.Contig1_WHYR14030398_A|g.18974 CL7398.Contig1_WHYR14030398_A |m.18974 type:complete len:610 (-) CL7398.Contig1_WHYR14030398_A:546-2375(-)
MWVSIGLIVALLFIALFLKYVFGNSGPSPFDVDMREPLKPVQLDKKERNKVLKQGFLASR
VPQDLDAIVIGSGIGGLSIAVLLAKVGKKVLVLEQHDRAGGCCHSFSEKGFEFDVGIHYI
GNLEETGRFRCIVEQLTNGQLQWEPLENPFDQVVLGPPENRRVYPIYSGNTRFPEELKKC
FPGEEKAIDEFMRLVKNCGRGVWMVLLLKLLPSPVAKFLAYTGLANRMSYFFSYGSRSLS
EVVNSLTENKELRAVLCYIFGTYGNAPKEASFSMHSLLVCHYLPGAWYPKGGASQIAYNM
IPIIEKAGGAVLVRAPVSRILLNGANEAIGVSVMKGQEEVHVRAPIVISDAGIFNTYQQL
LPKEVQTHAAIQKQLSMLKHGEGGLSIFIGLNGSKEELGLKAENYWIFCENNLDELFNCY
IKGEREDSTKNIPMIFVASPSAKDPTWEQRQPDKSTLSVVSFAPYSWFEEWKDGKVKNRG
DDYEELKETIINSVLELLTQIYPEIKDKIEYIEAGTPITNQHYLAAPKGEIYGADHSTSR
FTAEVCVTLRPQTPIKNLFLTGQDIFSCGFAGAIAGAMVCGSAILNRNLYRDIESLRKKL
KNTNSKKVQ

>cds.CL7398.Contig2_WHYR14030398_A |m.18975 CL7398.Contig2_WHYR14030398_A|g.18975  ORF CL7398.Contig2_WHYR14030398_A|g.18975 CL7398.Contig2_WHYR14030398_A |m.18975 type:complete len:607 (-) CL7398.Contig2_WHYR14030398_A:546-2366(-)
MWVSIGLIVALLFIALFLKYVFGNSGPSPFDVDMREPLKPVQLLKIYFLSTGFLASRVPQ
DLDAIVIGSGIGGLSIAVLLAKVGKKVLVLEQHDRAGGCCHSFSEKGFEFDVGIHYIGNL
EETGRFRCIVEQLTNGQLQWEPLENPFDQVVLGPPENRRVYPIYSGNTRFPEELKKCFPG
EEKAIDEFMRLVKNCGRGVWMVLLLKLLPSPVAKFLAYTGLANRMSYFFSYGSRSLSEVV
NSLTENKELRAVLCYIFGTYGNAPKEASFSMHSLLVCHYLPGAWYPKGGASQIAYNMIPI
IEKAGGAVLVRAPVSRILLNGANEAIGVSVMKGQEEVHVRAPIVISDAGIFNTYQQLLPK
EVQTHAAIQKQLSMLKHGEGGLSIFIGLNGSKEELGLKAENYWIFCENNLDELFNCYIKG
EREDSTKNIPMIFVASPSAKDPTWEQRQPDKSTLSVVSFAPYSWFEEWKDGKVKNRGDDY
EELKETIINSVLELLTQIYPEIKDKIEYIEAGTPITNQHYLAAPKGEIYGADHSTSRFTA
EVCVTLRPQTPIKNLFLTGQDIFSCGFAGAIAGAMVCGSAILNRNLYRDIESLRKKLKNT
NSKKVQ

>cds.Unigene1108_WHYR14030398_A |m.23678 Unigene1108_WHYR14030398_A|g.23678  ORF Unigene1108_WHYR14030398_A|g.23678 Unigene1108_WHYR14030398_A |m.23678 type:complete len:652 (+) Unigene1108_WHYR14030398_A:100-2055(+)
MDQRVASILLFLVALVAGHGERYMVKKVMKAPYAVKGHVVSVAGEPGAPGEPGEPGPPGP
PGHPGENAVGLPGPQGPPGPPGPSGYSAPGKPGTPGGPGKPGANGAPGPKGDTGSPGPQG
PRGAPGPSGIPGPAGLSSPGKPGAAGMPGSMGPRGETGPKGHPGIPGAPGQKGDRGIGIQ
GPPGETGSTGPMGPVGAPGQPGVGKPGKPGYPGEPGKPGSSGLDGTPGPMGPTGPKGHTG
APGIGMPGKPGENGAPGLPGPSGLKGPQGATGAPGAPGSPGYGKPGAPGFKGDTGPVGSP
GATGQKGEAGARGATGYTGATGPMGPAGSQGPRGFPGEKGVTGEKGETGPMGPQGFKGHK
GDQGPQGPEGKSGYPGAAGPQGPRGATGAPGSKGETGEAGATGAPGAPGPVGPKGHTGNS
GPAGETGPAGAPGSRGPSGPSGPPGAPGAKGHPGLPGSPGPAGLAAKGIPGPQGPPGLPG
SDGAPGETGPAGPPGPPGPPGEVIIAETKGTFVNEPFVKTPMSAFSALTTTPYPPAGSPV
KFEQVVYNAENHYDPESGIFTCQVPGVYFFSYSMHVNGANALVALYKNEEPIMFTYDEYN
KGFLDQMSGSTVLQLNEQDTVYIQIPDDEANGVFAADNVHCSFSGFLIAST

>cds.Unigene37646_WHYR14030398_A |m.37888 Unigene37646_WHYR14030398_A|g.37888  ORF Unigene37646_WHYR14030398_A|g.37888 Unigene37646_WHYR14030398_A |m.37888 type:complete len:686 (+) Unigene37646_WHYR14030398_A:136-2193(+)
MRSILAFMVLGACTLSAWSKPINSRHVSFPGDILKNMTDIQMADSYLERFGYKRILDKSG
RQGAVLTHKALRRLQTQLGLEETGELDQPTIDAMKKPRCGVPDVRNYQTFDGDLKWDHND
VTYRILNYSPDLDVSTIDDAFARAFKVWSDVTPLTFRRLYDGTADIMISFGKKDHGDPYP
FDGKDGLLAHAYPPGEGVQGDAHFDDDEYWTLGKGPAIKTYFGNADGALCNFPFRFEGKS
YSSCTTEGREDGLPWCATTANFDKDKKYGFCPSELLYTFDGNADGVPCVFPFVFEGKTYT
SCTTEGRDDGYRWCATTSSFDKDKKYGFCPNRDTAVIGGNSEGEPCQFPFIFLEKSFTSC
TSEGRSDGKLWCATTSNYDKDQKWGFCPDKGYSLFLVAAHEFGHALGLDHSNIQDALMYP
MYKYIADFSLHQDDIEGIQYLYGPKKGPKPTPPKPSTTTASTISTAKPTKKTPKTTPSTA
STTTPSVFTPVDPSVDPCTADRFDAITEIQGELHFFKDGYYWTSSSSGNKERKGPFLVSE
RWPGLPAKLDTAFEDPITKQMYFFAETQFWEFTGKNVRGPRSIEKLGLPANVDKVEGSLQ
RGKGKVLLFSGENYWRMDLKTQQMDKGFPQQTDMTFGGVPVDAHDVFLFKGNYYFCRNIY
YWRMTSKRQVDRVGYVYELLNCPDY

>cds.Unigene39359_WHYR14030398_A |m.38938 Unigene39359_WHYR14030398_A|g.38938  ORF Unigene39359_WHYR14030398_A|g.38938 Unigene39359_WHYR14030398_A |m.38938 type:3prime_partial len:281 (-) Unigene39359_WHYR14030398_A:2-841(-)
MKTYYQLCILVALVFRVRSNPVPQNNDLTDEEFAKNYLKRLYNMKEVNKPSFGRTTSEMS
LKLSQMQQFFGLKVTGILDDETIAMMKKPRCGVPDVAAFKSNALPIKWSTNSLTYRIEKY
TPDMSVAEVDESIDRALQVWARVTPLRFTRINSGVADIMISFGRGSHGDAYPFDGPSGTL
AHAFAPSSGIGGDAHFDEDENFTFSSTNGFILFLVAAHEFGHSMGLSHSSDPGALMYPTY
SYRDPKTFVLPADDVKGIQSLYGPNPDKPVDPSKPNPPPV

>cds.Unigene40283_WHYR14030398_A |m.39527 Unigene40283_WHYR14030398_A|g.39527  ORF Unigene40283_WHYR14030398_A|g.39527 Unigene40283_WHYR14030398_A |m.39527 type:3prime_partial len:675 (-) Unigene40283_WHYR14030398_A:3-2024(-)
MLSFVDTRILLLLAVTSYLASCQSGPRGDKGPRGDRGPKGPDGKPGKHGLPGPPGPPGPP
GLSGNFAAQYDGSKGPDPGPGPIGLMGPRGPSGPPGTPGPQGPQGHAGEPGEPGQAGPGG
PRGPPGPPGKSGEDGNNGRPGQPGDRGTPGSQGARGFPGTPGLPGMKGHRGYNGLDGRKG
EPGEMGTKGETGAHGSNGTPGQRGARGLPGERGRPGPPGPAGARGADGNTGPSGPAGPLG
AAGPPGFPGGPGPKGEMGPAGPSGPSGPQGQRGEPGTNGVSGPVGPPGNPGANGLNGAKG
AAGTPGVAGTPGFPGPRGGPGPQGPAGPSGPRGLSGDPGPVGVKGESGAKGEPGNIGAQG
PTGAAGDEGKRGSTGEQGSAGPVGLRGARGAAGTRGLPGLAGRGGSMGMPGARGAAGAPG
ARGPPGDAGRAGEAGLVGARGLPGSPGSPGPQGKEGPAGPSGQDGRSGPPGPTGPRGQPG
NIGFPGPKGPSGEPGKPGEKGLAGAPGLRGPPGSDGNNGPAGPVGLAGGPGEKGEAGPAG
APGFQGLPGPAGPVGETGKPGDRGIPGDQGVAGPAGGKGERGNPGPAGASGAQGPTGPRG
PSGTPGPDGNKGEPGSAGLAGAQGPQGSVGMPGERGGAGTPGVKGEKGEPGYRGPEGNAG
RDGSRGAPGPIGPP

>cds.Unigene45108_WHYR14030398_A |m.42733 Unigene45108_WHYR14030398_A|g.42733  ORF Unigene45108_WHYR14030398_A|g.42733 Unigene45108_WHYR14030398_A |m.42733 type:3prime_partial len:467 (+) Unigene45108_WHYR14030398_A:128-1525(+)
MFSFVDIRLALLLSATVLLARGQGEDDRTGSSCTLDGQVYNDRDVWKPEPCQICVCDSGT
VMCDEVICEDTSDCANPVIPPDECCPVCPDDDFQEPRVEGPKGEPGEKGDRGLPGPPGND
GIPGQPGLPGPPGPPGPPGLGGNFSPQLSGGYDEKSGGAAMAVPGPMGPMGPRGPPGPPG
LSGPQGFTGPPGEPGEPGATGAMGPRGPAGPPGKNGEDGESGKPGRPGDRGPAGPQGARG
FPGTPGLPGIKGHRGFSGLDGAKGDSGPAGPKGEAGAPGENGTPGAMGPRGLPGERGRAG
ANGAAGARGNDGAAGAAGPPGPTGPAGPPGFPGGPGSKGEVGPQGARGGEGPQGARGEPG
SPGPAGAAGPAGNNGADGAPGAKGAPGAAGIAGAPGFPGPRGPPGPNGAPGAVGPKGNTG
EGGAPGAKGDAGAKGETGAPGIQGPPGAAGEEGKRGARGEPGPIGA

>cds.Unigene48432_WHYR14030398_A |m.44758 Unigene48432_WHYR14030398_A|g.44758  ORF Unigene48432_WHYR14030398_A|g.44758 Unigene48432_WHYR14030398_A |m.44758 type:3prime_partial len:178 (-) Unigene48432_WHYR14030398_A:3-533(-)
MSLCSTVMKTLIFFTFSLHLSSAVTHSLQYFYTAVTPGINFPEFTALGQVDGGQFVYYDS
KIGKAIPKTEWIQKVTADDPDYWNSGTQNLQDTQDSFKVNVATAMQRFNQTTGVHTVQEM
YGCELDDDRTVRGYMQFGYDGEDFVSLDLKTVTWTAAKPQAVISKNKLDNNPGDTVG

>cds.CL3069.Contig1_WHYR14030398_A |m.8934 CL3069.Contig1_WHYR14030398_A|g.8934  ORF CL3069.Contig1_WHYR14030398_A|g.8934 CL3069.Contig1_WHYR14030398_A |m.8934 type:complete len:1603 (-) CL3069.Contig1_WHYR14030398_A:1306-6114(-)
MGRWAWHLSVIFLSLILIAHHDVSANRCAASKATSCSACLQTGFGCAYCPDEVFGFDRCD
LLENLKSHGCVQIVSVQSSMSMLKNIEINKNLKHSQVAPQQMSMTLLPGEEREVEMEVFE
PARGPLDLYILMDFSNSMSDDLDNLKKMGDELARLVGTLSDDYTIGFGKFVDKVTEPQTD
MRPSKLKEPWAKSDPPFSFQHVITLTSNISTFRQILQKERISGNLDAPEGGFDAILQAAV
CQSQIGWRQHSTHLLVFSTESAFHYEGDGINVLAGILPRNDEACHLDTKGLYTHATQQDY
PSVPTLVRLLVQNNIIPIFAITNHSLSYYEMLLHYFPIAELGVLTDDSSNILNIIKNAFD
SIRSKISIQTENKPKAIISQILSASGVASDYGKFKIQPGEIGKFKVLLSAKTSVNDKPVC
SLNTNERTGTIRVKPTTFSSALEIQTTVLCETCNCEQFPITKASRCSGNGDLVCGTCKCH
NNWLGPFCNCSSQMSSDVSGCVAPGSTQPCNGRGDCLCGTCLCYNPNQYEGQFCQYDRSQ
CHRSGGFLCNDRGRCYMGGCVCDSGWTGNACECPLSNATCLDNKGGLCNGHGVCKCGRCE
CEYAGLELGTTCEPNFQAQLGMCESRRSCVQCQAWKTGEIKGDKCKECPFTIKMVDELKD
RDKVIETCEYRDEEDDCTYHYTVNYPNNPSDKEHEVEVLKKKDCPPGGFLWLIPLIMFLM
LLLGLLLLCCWKYCACCKACLARLCVCSPCCAMGRIVGFKEDHYMLHQSMLSSDHLDTPM
VRTGPTNSTDVVRWKVKDNVHRGPNLPQNQIQPNPKEIIDVPLSLRLHRAFSDELSRPEA
RNTEMLKQEVEENLNNVFRQIPGAHRVQKTRFRTQRNAGKRQNNTIVDTVLSAPRSSYHN
ITNLVHKQVQSGNFSDLKVVPGYYTVATDREAMGVVELQEDVESVDVRVPLFIKDEDDDK
KQLLVEAIDVPMGIANIGKRYVNITVIKEHAKSILTFLQPSYTFSRQDGVANIPISRDII
EDGRTQFTYCTRDLTAKDKKDYISVDGDLMFQPGETQKMVPVKLLELSEGDALLDKQPKQ
FVMDLSNPLQGAKLGKYPRTTINIADKPESSVIMFKNSTQNFNISDALYTVPVIRTQGLE
NPSTVNWRTISSRFNLSGPVKFAPGEMEKNIVIDTRTQQMVPKESFQLELFDPSANSLIR
DRKTTLVNITDSRGDFVSKTGSVPVKASSPTGRIFAPTNIEATPTGPKKIHLNWNPQPGA
KGYKVKYWIYGDPEAEAQVVDVKNTHAELTNLYPYCDYEMRVCSYNAQGDGDYSDITQCQ
TLEDVPSEPGRLAFNVIGQTVTQLSWAEPAEPNGVITEYEVVYTPINEDSKPIGPDKKVK
IDNPKKRMLLIENLQKSQTYRYKVRASNKVGWGPYRDATINLATQPLRPMSIPIIPDIPI
VDAEAGDDYDSFLMYSNEVLRSPTSSTRPSVSEFSEEQIINGKWDQGFLFPGGSGSMSRN
ISTSSSYNLSPRPGGANQTVETTMTYITNKGGSMPRKHDIHTEDVTLRKRSENRNYYDND
GIRDSIVMSELTGGFSEVLSKSLSSGVYVSMLQLKDIFPCLK

>cds.CL3069.Contig2_WHYR14030398_A |m.8938 CL3069.Contig2_WHYR14030398_A|g.8938  ORF CL3069.Contig2_WHYR14030398_A|g.8938 CL3069.Contig2_WHYR14030398_A |m.8938 type:complete len:1918 (-) CL3069.Contig2_WHYR14030398_A:98-5851(-)
MGRWAWHLSVIFLSLILIAHHDVSANRCAASKATSCSACLQTGFGCAYCPDEVFGFDRCD
LLENLKSHGCVQIVSVQSSMSMLKNIEINKNLKHSQVAPQQMSMTLLPGEEREVEMEVFE
PARGPLDLYILMDFSNSMSDDLDNLKKMGDELARLVGTLSDDYTIGFGKFVDKVTEPQTD
MRPSKLKEPWAKSDPPFSFQHVITLTSNISTFRQILQKERISGNLDAPEGGFDAILQAAV
CQSQIGWRQHSTHLLVFSTESAFHYEGDGINVLAGILPRNDEACHLDTKGLYTHATQQDY
PSVPTLVRLLVQNNIIPIFAITNHSLSYYEMLLHYFPIAELGVLTDDSSNILNIIKNAFD
SIRSKISIQTENKPKAIISQILSASGVASDYGKFKIQPGEIGKFKVLLSAKTSVNDKPVC
SLNTNERTGTIRVKPTTFSSALEIQTTVLCETCNCEQFPITKASRCSGNGDLVCGTCKCH
NNWLGPFCNCSSQMSSDVSGCVAPGSTQPCNGRGDCLCGTCLCYNPNQYEGQFCQYDRSQ
CHRSGGFLCNDRGRCYMGGCVCDSGWTGNACECPLSNATCLDNKGGLCNGHGVCKCGRCE
CEYAGLELGTTCEPNFQAQLGMCESRRSCVQCQAWKTGEIKGDKCKECPFTIKMVDELKD
RDKVIETCEYRDEEDDCTYHYTVNYPNNPSDKEHEVEVLKKKDCPPGGFLWLIPLIMFLM
LLLGLLLLCCWKYCACCKACLARLCVCSPCCAMGRIVGFKEDHYMLHQSMLSSDHLDTPM
VRTGPTNSTDVVRWKVKDNVHRGPNLPQNQIQPNPKEIIDVPLSLRLHRAFSDELSRPEA
RNTEMLKQEVEENLNNVFRQIPGAHRVQKTRFRTQRNAGKRQNNTIVDTVLSAPRSSYHN
ITNLVHKQVQSGNFSDLKVVPGYYTVATDREAMGVVELQEDVESVDVRVPLFIKDEDDDK
KQLLVEAIDVPMGIANIGKRYVNITVIKEHAKSILTFLQPSYTFSRQDGVANIPISRDII
EDGRTQFTYCTRDLTAKDKKDYISVDGDLMFQPGETQKMVPVKLLELSEGDALLDKQPKQ
FVMDLSNPLQGAKLGKYPRTTINIADKPESSVIMFKNSTQNFNISDALYTVPVIRTQGLE
NPSTVNWRTISSRFNLSGPVKFAPGEMEKNIVIDTRTQQMVPKESFQLELFDPSANSLIR
DRKTTLVNITDSRGDFVSKTGSVPVKASSPTGRIFAPTNIEATPTGPKKIHLNWNPQPGA
KGYKVKYWIYGDPEAEAQVVDVKNTHAELTNLYPYCDYEMRVCSYNAQGDGDYSDITQCQ
TLEDVPSEPGRLAFNVIGQTVTQLSWAEPAEPNGVITEYEVVYTPINEDSKPIGPDKKVK
IDNPKKRMLLIENLQKSQTYRYKVRASNKVGWGPYRDATINLATQPLRPMSIPIIPDIPI
VDAEAGDDYDSFLMYSNEVLRSPTSSTRPSVSEFSEEQIINGKWDQGFLFPGGSGSMSRN
ISTSSSYNLSPRPGGANQTVETTMTYITNKGGSMPRKHDIHTEDVTLRKRSENRNYYDND
GIRDSIVMSELTGGFSEVLSGSSFSQSTTTSYSMNSRVHNHSDDVNEALQNLDRVLQETR
LQRGVPETPSRLVFSALGPTALKVSWQEPHCETPIRRYCVLYQLLSGGEIKSIDINNPTQ
NSVMVQDLLPNQSYLFKVKAESHEGWGPEREGVITIESAVDPKSPLSPVPGSSFTLSTPS
APGPLVFTALSPETLQLSWDKPRKPNGEIVGYVVTCEQLHGGGDQRSFQLSGNSATTLTV
SDLSENVPYKFKVQAQTTQGFGPEREGIITIESQDGSVGQYGSQSVMRREVFNMPSQSTT
QTTHTMFTDPFITPEGIMMSGRQVTQHSEISGSITRQVEMVQRGVKSTVTKKQYYEA

>cds.CL3069.Contig3_WHYR14030398_A |m.8941 CL3069.Contig3_WHYR14030398_A|g.8941  ORF CL3069.Contig3_WHYR14030398_A|g.8941 CL3069.Contig3_WHYR14030398_A |m.8941 type:complete len:1880 (-) CL3069.Contig3_WHYR14030398_A:98-5737(-)
MGRWAWHLSVIFLSLILIAHHDVSANRCAASKATSCSACLQTGFGCAYCPDEVFGFDRCD
LLENLKSHGCVQIVSVQSSMSMLKNIEINKNLKHSQVAPQQMSMTLLPGEEREVEMEVFE
PARGPLDLYILMDFSNSMSDDLDNLKKMGDELARLVGTLSDDYTIGFGKFVDKVTEPQTD
MRPSKLKEPWAKSDPPFSFQHVITLTSNISTFRQILQKERISGNLDAPEGGFDAILQAAV
CQSQIGWRQHSTHLLVFSTESAFHYEGDGINVLAGILPRNDEACHLDTKGLYTHATQQDY
PSVPTLVRLLVQNNIIPIFAITNHSLSYYEMLLHYFPIAELGVLTDDSSNILNIIKNAFD
SIRSKISIQTENKPKAIISQILSASGVASDYGKFKIQPGEIGKFKVLLSAKTSVNDKPVC
SLNTNERTGTIRVKPTTFSSALEIQTTVLCETCNCEQFPITKASRCSGNGDLVCGTCKCH
NNWLGPFCNCSSQMSSDVSGCVAPGSTQPCNGRGDCLCGTCLCYNPNQYEGQFCQYDRSQ
CHRSGGFLCNDRGRCYMGGCVCDSGWTGNACECPLSNATCLDNKGGLCNGHGVCKCGRCE
CEYAGLELGTTCEPNFQAQLGMCESRRSCVQCQAWKTGEIKGDKCKECPFTIKMVDELKD
RDKVIETCEYRDEEDDCTYHYTVNYPNNPSDKEHEVEVLKKKDCPPGGFLWLIPLIMFLM
LLLGLLLLCCWKYCACCKACLARLCVCSPCCAMGRIVGFKEDHYMLHQSMLSSDHLDTPM
VRTGPTNSTDVVRWKVKDNVHRGPNLPQNQIQPNPKEIIDVPLSLRLHRAFSDELSRPEA
RNTEMLKQEVEENLNNVFRQIPGAHRVQKTRFRTQRNAGKRQNNTIVDTVLSAPRSSYHN
ITNLVHKQVQSGNFSDLKVVPGYYTVATDREAMGVVELQEDVESVDVRVPLFIKDEDDDK
KQLLVEAIDVPMGIANIGKRYVNITVIKEHAKSILTFLQPSYTFSRQDGVANIPISRDII
EDGRTQFTYCTRDLTAKDKKDYISVDGDLMFQPGETQKMVPVKLLELSEGDALLDKQPKQ
FVMDLSNPLQGAKLGKYPRTTINIADKPESSVIMFKNSTQNFNISDALYTVPVIRTQGLE
NPSTVNWRTISSRFNLSGPVKFAPGEMEKNIVIDTRTQQMVPKESFQLELFDPSANSLIR
DRKTTLVNITDSRGDFVSKTGSVPVKASSPTGRIFAPTNIEATPTGPKKIHLNWNPQPGA
KGYKVKYWIYGDPEAEAQVVDVKNTHAELTNLYPYCDYEMRVCSYNAQGDGDYSDITQCQ
TLEDVPSEPGRLAFNVIGQTVTQLSWAEPAEPNGVITEYEVVYTPINEDSKPIGPDKKVK
IDNPKKRMLLIENLQKSQTYRYKVRASNKVGWGPYRDATINLATQPLRPMSIPIIPDIPI
VDAEAGDDYDSFLMYSNEVLRSPTSSTRPSVSEFSEEQIINGKWDQGFLFPGGSGSMSRN
ISTSSSYNLSPRPGGANQTVETTMTYITNKGGSMPRKHDIHTEDVTLRKRSENRNYYDND
GIRDSIVMSELTGGFSEVLKTRLQRGVPETPSRLVFSALGPTALKVSWQEPHCETPIRRY
CVLYQLLSGGEIKSIDINNPTQNSVMVQDLLPNQSYLFKVKAESHEGWGPEREGVITIES
AVDPKSPLSPVPGSSFTLSTPSAPGPLVFTALSPETLQLSWDKPRKPNGEIVGYVVTCEQ
LHGGGDQRSFQLSGNSATTLTVSDLSENVPYKFKVQAQTTQGFGPEREGIITIESQDGSV
GQYGSQSVMRREVFNMPSQSTTQTTHTMFTDPFITPEGIMMSGRQVTQHSEISGSITRQV
EMVQRGVKSTVTKKQYYEA

>cds.CL3069.Contig4_WHYR14030398_A |m.8944 CL3069.Contig4_WHYR14030398_A|g.8944  ORF CL3069.Contig4_WHYR14030398_A|g.8944 CL3069.Contig4_WHYR14030398_A |m.8944 type:complete len:1603 (-) CL3069.Contig4_WHYR14030398_A:1657-6465(-)
MGRWAWHLSVIFLSLILIAHHDVSANRCAASKATSCSACLQTGFGCAYCPDEVFGFDRCD
LLENLKSHGCVQIVSVQSSMSMLKNIEINKNLKHSQVAPQQMSMTLLPGEEREVEMEVFE
PARGPLDLYILMDFSNSMSDDLDNLKKMGDELARLVGTLSDDYTIGFGKFVDKVTEPQTD
MRPSKLKEPWAKSDPPFSFQHVITLTSNISTFRQILQKERISGNLDAPEGGFDAILQAAV
CQSQIGWRQHSTHLLVFSTESAFHYEGDGINVLAGILPRNDEACHLDTKGLYTHATQQDY
PSVPTLVRLLVQNNIIPIFAITNHSLSYYEMLLHYFPIAELGVLTDDSSNILNIIKNAFD
SIRSKISIQTENKPKAIISQILSASGVASDYGKFKIQPGEIGKFKVLLSAKTSVNDKPVC
SLNTNERTGTIRVKPTTFSSALEIQTTVLCETCNCEQFPITKASRCSGNGDLVCGTCKCH
NNWLGPFCNCSSQMSSDVSGCVAPGSTQPCNGRGDCLCGTCLCYNPNQYEGQFCQYDRSQ
CHRSGGFLCNDRGRCYMGGCVCDSGWTGNACECPLSNATCLDNKGGLCNGHGVCKCGRCE
CEYAGLELGTTCEPNFQAQLGMCESRRSCVQCQAWKTGEIKGDKCKECPFTIKMVDELKD
RDKVIETCEYRDEEDDCTYHYTVNYPNNPSDKEHEVEVLKKKDCPPGGFLWLIPLIMFLM
LLLGLLLLCCWKYCACCKACLARLCVCSPCCAMGRIVGFKEDHYMLHQSMLSSDHLDTPM
VRTGPTNSTDVVRWKVKDNVHRGPNLPQNQIQPNPKEIIDVPLSLRLHRAFSDELSRPEA
RNTEMLKQEVEENLNNVFRQIPGAHRVQKTRFRTQRNAGKRQNNTIVDTVLSAPRSSYHN
ITNLVHKQVQSGNFSDLKVVPGYYTVATDREAMGVVELQEDVESVDVRVPLFIKDEDDDK
KQLLVEAIDVPMGIANIGKRYVNITVIKEHAKSILTFLQPSYTFSRQDGVANIPISRDII
EDGRTQFTYCTRDLTAKDKKDYISVDGDLMFQPGETQKMVPVKLLELSEGDALLDKQPKQ
FVMDLSNPLQGAKLGKYPRTTINIADKPESSVIMFKNSTQNFNISDALYTVPVIRTQGLE
NPSTVNWRTISSRFNLSGPVKFAPGEMEKNIVIDTRTQQMVPKESFQLELFDPSANSLIR
DRKTTLVNITDSRGDFVSKTGSVPVKASSPTGRIFAPTNIEATPTGPKKIHLNWNPQPGA
KGYKVKYWIYGDPEAEAQVVDVKNTHAELTNLYPYCDYEMRVCSYNAQGDGDYSDITQCQ
TLEDVPSEPGRLAFNVIGQTVTQLSWAEPAEPNGVITEYEVVYTPINEDSKPIGPDKKVK
IDNPKKRMLLIENLQKSQTYRYKVRASNKVGWGPYRDATINLATQPLRPMSIPIIPDIPI
VDAEAGDDYDSFLMYSNEVLRSPTSSTRPSVSEFSEEQIINGKWDQGFLFPGGSGSMSRN
ISTSSSYNLSPRPGGANQTVETTMTYITNKGGSMPRKHDIHTEDVTLRKRSENRNYYDND
GIRDSIVMSELTGGFSEVLSKSLSSGVYVSMLQLKDIFPCLK
