# Supplementary material for: Prediction of Toxin Genes from Chinese Yellow Catfish Based on Transcriptomic and Proteomic Sequencing
Source: Int J Mol Sci. 2016 Apr 13;17(4):556. doi: 10.3390/ijms17040556 (PMC4849012; doi:10.3390/ijms17040556)
Supplement: Supplementary file 1 [file ijms-17-00556-s001.zip › ijms-124823-Supplementary materials/Supplementary S3.txt]

>gi|363579865|sp|E2IYB3.1|FCNV1_VARKO_RecName:_Full_Veficolin-1_Flags:_Precursor
MTAWLDFPLALSPLVVVSMKGG-----------------------------------------------------------------------------SFGQGSEANGSPQLTGL-------SECGADRIFLQGQAGIPGIPGV-----------------------PGTNGLPGAKGDLGPQGPPGERGSTGIPGKAGPKGDKGDQGEAC---SLASCQQQEAGAKDCKELLDRGETLTGWYMIYPTTG-----RGMRAYCDMETDGGG-------------------------WLVFQRRLDGSVDF--YRDWEAYKKGFGRQVSEFWLGNDKIHLLTSSGIQQLRIDVEDFNNSKTFAK----------------------------------------------------------------------------------------------------------------------------------------------------------------------------------------------------------------------------------------------------------------------------------------------------------------------------------------------------------------------------------------------------------------------------------------------------------------------------------------------------------------------------------------------------------------------------------------------------------------------------------------------------------------------------------------------------------------------------------------------------------------------------------------------------------------------------------------------------------------------------------------------------------------------------------------------------------------------------------------------------------------------------------------------------------------------------------------------------------------------------------------
>gi|478414859|gb|AGI97188.1|_veficolin-Chl-1_Chlamydosaurus_kingii
MAIRTGFCLALIFLA---MERG-----------------------------------------------------------------------------SFGEETGGSCCEQLKGL-------SHCGADKVFLQGQAGIPGMPGV-----------------------PGTNGLPGAKGEPGLQGPPGMKGDPGAVGKAGPKGDKGDKGEACGVESLASCQTQEAGARDCKELLERGETLSGWYTIYPTTG-----KTMTVFCDMETDGGG-------------------------WLVFQRRQDGSVDF--YRDWKSYKNGFGNKASEFWLGNDKIHLLTNSGTQQLRIDVRDLNDSRTYAKYTSFRISSEKENYTLAVGSYVDGDMGD----------------SFTGHRGFA--------------------------------------------------------------------------------------------------------------------------------------------------------------------------------------------FSTRDRDNDVYEPGSCSVMYKGGWWYSSCHSSNLNGLYLKG-------------------------------------------------------------------------------------------------------------------------------------------------------------------------------------------------------------------------------------------------------------------------------------------------------------------------------------------------------------------------------------------------------------EHTSYANGINWSAGKGHHYSYKYA------------------------------------------------------------------------------------------DMKIRPQ---------------------------------------------------------------------------------------------------------------------------------------------------------------------------------------------------------------------------------------------------------------------------------------------------------
>cds.CL5628.Contig2_WHYR14030398_A_|m.15328_CL5628.Contig2_WHYR14030398_A|g.15328__ORF_CL5628.Contig2_WHYR14030398_A|g.15328_CL5628.Contig2_WHYR14030398_A_|m.15328_type:5prime_partial_len:690_(+)_CL56)
--------------------------------------------------------------------------------------------------AGAQGDKGEPGAAGPLGPTGARGPPGERGET--GAPGPAGFAGPPGTDGQ--------------------AGAKGESGDTGAKGDAGAPGPAGATGAPGPQGPVGSTGAKG-ARGPAGPPGATGFPGAAGRLGPPGPAGNAGP------PGPPGAPGKEGAKGLRGETGPSGRTGEVGAPGAPGAPGEKGPPGAE---GPAGSAGIPGPQGLAGQRGIVGFPGQKGERGFNGLPGPS--GEPGKQGPGGPSGERGPPGPMGPPGLAGPPGEPGREGTPGNEGSPGRDGAAGPKGDRGESGA---AGAPGAPGPPGAPGPIGPAGKTGDRGESGPAGPAGAAGPSGPRGP---------------------------------------------------------------SGPAGARGDKGETGEAGERGMKGHRGFTGMQGPP------------------------------------------------------------GPPGPPGESGPAGSSGPAGPRGPVGASGTSGKDGMSGLPGPIGP------------------------------PGPRGRNGEIGPAGP------------------------------------------------------------------------------------------------------------------------------------------------------------------------------------------------------------------------------------------------------------------------------------------------------------------------------------------------------------PGPPGPPGPPGPSGGGFDIGFIAA------------------------------------------------------------------------------------------PQEKAPD--------------------------------------------PFRHYRADDANVMRDRDMEVDTTLKSLSQQIENIRSPDGTKKNPARTCRDLKMCHPDWKSGEYWIDPDQGCNQDAIKVYCNMETGETCVYPSEADIPKKSWYTSKNIKEKKHVWFGEAMTDGFQFEYGSEGSNPEDVNIQLTFLRLMSTEASQNITYHCKNSIAYMDQATGNLKKALLLQGSNEIEIRAEGNSRFTYSVTEDGCTSHTGAWGKTVIDYKTTKTSRLPIIDIAPMDVGAPDQEFGIEVGPVCFL
>cds.CL5628.Contig3_WHYR14030398_A_|m.15332_CL5628.Contig3_WHYR14030398_A|g.15332__ORF_CL5628.Contig3_WHYR14030398_A|g.15332_CL5628.Contig3_WHYR14030398_A_|m.15332_type:3prime_partial_len:1359_(+)_CL5)
MFSFVDIRLGLLLAATVLVVRGQGEDDSIYNSCQLEGQSYNDKDVWKPEPCRICVCDSGTVMCDEVICEDITDCANPEIPDGECCPICIDGT-ESPQISGPNGDKGDPGPKGDPGPVGQPGNDGIPGEN--GLPGPPGPPGPPGLGGYNLPQLSYGSEKSSGGQAF--PGPPGPMGPRGPPGSSGSPGPQGFTGPPGEPGEPGSPGPMG-PRGSPGPPGKNGDDGEAGKSGRPGERGAAGAQGARGFPGTPGLPGIKGHRGFNGLDGAKGDSGPAGPKGEPGSPGENGVAGVMGPRGLPGERGRPGAAGPSGARGNDGNSGPAGSPGPTGPSGPP--GFPGAAGAKGETGPAGGRGSEGPQGARGEPGNPGPAGAAGPPGPPGTDGSAGNKGSPGAAGI---TGAPGFPGTRGPAGPAGPLGAVGPKGLNGDAGAPGNKGEPGPKGEPGPVGPQGLSGPPGDEGKRGARGEPGGPGPLGPPGARGAPGNRGFPGAEGGPGPKGAPGELGPNGPAGAQGATGESGRPGEPGLPGSKGVTGSPGAPGPDGKAGPAGAAGQDGASGAPGPAGSRGLPGVMGFPGPKGADGEPGKPGERGVEGPTGSVGAPGKDGDVGAPGPSGPAGPSGEKGEQGPAGGPGFQGLPGPQGSTGETGKAGDQGLPGEAGVHGPPGPRGDRGLPGERGTPGAVGPTGSRGSPGSPGNDGARGDPGAAGAPGGVGGAGPQGMPGERGSSGLPGARGDRGDGGPKGPDGAPGKDGVRGLTGAIGSPGPSGTSGEKGEPGPVGPPGSTGPRGGPGDRGEPGSPGPAGFAGPPGAAGQPGAKGEHGDSGPKGDAGAPGPPGPVGPAGHQGPPGATGPKGARGGAGPPGATGFPGAAGRVGPPGPSGVAGPPGPTGPGGKEGPRGARGEKGAPGRPGEVGGVGAPGPSGERGSAGADGPPGPPGAPGPQGINGGGGIAGGPGQRGERGMPGPSGPSGEPGKQGVTGPAGERGPPGPMGPPGLSGGPGEAGREGSVGHDGAPGRDGAPGPKGDRGESGHPGAPGAPGLPGPPGPVGSSGKPGDRGETGPAGPAGISGPAGARGALGPAGPRGDKGEAGETGERGMKGHRGFSGMSGLPGPAGHPGEPGPAGPTGPAGPRGPAGSTGAHGKDGMNGIPGPVGPPGPRGRTGEMGAAGAPGLPGPPGPPGPAGIGEPFPIMPQPEKAADPYHGYRADEASV-QDRDAEVDSSLKTISQKIENILSPEGTKTNPARMCRDLRMCHPEWKSGSYWVDPNQGSPLDAIKVFCNMETGETCVNPTRASIPLKNWFISKNIREKKHVWFGESMPDGFQFQYGSEGADSEDVSIQMTFMRLMSNKASQNITYHCKNSIA-----------------------------------------------------------------------------------------
>cds.Unigene1108_WHYR14030398_A_|m.23678_Unigene1108_WHYR14030398_A|g.23678__ORF_Unigene1108_WHYR14030398_A|g.23678_Unigene1108_WHYR14030398_A_|m.23678_type:complete_len:652_(+)_Unigene1108_WHYR140303)
----MDQRVASILLFLVALVAGHGERYMVKKVMK--------------------------------------------------APYAVKGH-----VVSVAGEPGAPGEPGEPGP---PGPPGHPGENAVGLPGPQGPPGPPGPSGYSA------------------PGKPGTPGGPGKPGANGAPGPKGDTGSPGPQGPRGAPGPSG-IPGPAGLSS-PGKPGAAGMPGSMGPRGETGPKGH---PGIPGAPGQKGDRGI-GIQGPPGETGSTGPMGPVGAPGQPGV-------GKPGKPGYPGEPGKPGSSGLDGTPGPMGPTGPKGHTGAPGIGMPGKPGENGAPGLPGPSGLKGPQGATGAPGAPGSPG-YGKPGAPGFKGDTGPVGSPGATGQKGEAGARGATGYTGATGPMGPAGSQGPRGFPGEKGVTGEKGETGPMGP------------------------------------------QGFKGHKGDQGPQGPEGKSGYPGAAGPQGPRGATGAPGSKGETGEAGATGAPGAPGP---------------------------------------------------------VGPKGHTGNSGPAGETGPAGAPGSRGPSGPSGPPGA---------------------------------------PGAKGHPGLPGSPGPAGLAA-------------------------------------------------------------------------------------------------------------------------------------------------------------------------------------------------------------------------------------------------------------------------------------------------------------------------------------------------------KGIPGPQGPPGLPGSDGAPGETGPAGP---------------------------------------------------------------------------------------PGPPGPPG----------------------------------------------EVIIAETKGTFVNEPFVKTPMSAFSALTTTPYPPAGSPVKFEQVVYN----------AENHYDPESG--------IFTCQVPGVYFFSYSMHVNGANALVALYKNEEPIMFTYDEYNKGFLDQMS--GSTVLQLNEQDTVYIQIPDDEANGVFAADNVHCSFSGFLIAST--------------------------------------------------------------------------------
>cds.Unigene40283_WHYR14030398_A_|m.39527_Unigene40283_WHYR14030398_A|g.39527__ORF_Unigene40283_WHYR14030398_A|g.39527_Unigene40283_WHYR14030398_A_|m.39527_type:3prime_partial_len:675_(-)_Unigene40283)
MLSFVDTRILLLLAVTSYLA-----------SCQ----------------------------------------------------------------SGPRGDKGPRGDRGPKGP------DGKPGKH--GLPGPPGPPGPPGLSGNFAAQYDGSKGPDPG------PGPIGLMGPRGPSGPPGTPGPQGPQGHAGEPGEPGQAGPGG-PRGPPGPPGKSGEDGNNGRPGQPGDRGTPGSQGARGFPGTPGLPGMKGHRGYNGLDGRKGEPGEMGTKGETGAHGSNGTPGQRGARGLPGERGRPGPPGPAGARGADGNTGPSGPAGPLGAAGPP--GFPGGPGPKGEMGPAGPSGPSGPQGQRGEPGTNGVSGPVGPPGNPGANGLNGAKGAAGTPGV---AGTPGFPGPRGGPGPQGPAGPSGPRGLSGDPGPVGVKGESGAKGEPGNIGAQGPTGAAGDEGKRGSTGEQGSAGPVGLRGARGAAGTRGLPGLAGRGGSMGMPGARGAAGAPGARGPPGDAGRAGEAGLVGARGLPGSPGSPGPQGKEGPAGPSGQDGRSGPPGPTGPRGQPGNIGFPGPKGPSGEPGKPGEKGLAGAPGLRGPPGSDGNNGPAGPVGLAGGPGEKGEAGPAGAPGFQGLPGPAGPVGETGKPGDRGIPGDQGVAGPAGGKGERGNPGPAGASGAQGPTGPRGPSGTPGPDGNKGEPGSAGLAGAQGPQGSVGM---------------------------------------------------------------------------------------------------------------------------------------------------------------------------------------------------------------------------------------------------------------------------------------------------------------------------PGERGGAGTPGVKGEKGEPGYRGPEGNAGRDGSRGA------------------------------------------------------------------------------PGPIGPP---------------------------------------------------------------------------------------------------------------------------------------------------------------------------------------------------------------------------------------------------------------------------------------------------------
>cds.Unigene45108_WHYR14030398_A_|m.42733_Unigene45108_WHYR14030398_A|g.42733__ORF_Unigene45108_WHYR14030398_A|g.42733_Unigene45108_WHYR14030398_A_|m.42733_type:3prime_partial_len:467_(+)_Unigene45108)
MFSFVDIRLALLLSATVLLARGQGEDDRTGSSCTLDGQVYNDRDVWKPEPCQICVCDSGTVMCDEVICEDTSDCANPVIPPDECCPVCPDDDFQEPRVEGPKGEPGEKGDRGLPGP---PGNDGIPGQP--GLPGPPGPPGPPGLGGNFSPQLSGGYDEKSGGAAMAVPGPMGPMGPRGPPGPPGLSGPQGFTGPPGEPGEPGATGAMG-PRGPAGPPGKNGEDGESGKPGRPGDRGPAGPQGARGFPGTPGLPGIKGHRGFSGLDGAKGDSGPAGPKGEAGAPGENGTPGAMGPRGLPGERGRAGANGAAGARGNDGAAGAAGPPGPTGPAGPP--GFPGGPGSKGEVGPQGARGGEGPQGARGEPGSPGPAGAAGPAGNNGADGAPGAKGAPGAAGI---AGAPGFPGPRGPP---------------------------------------------------------------------------------------------------------------------------------------------------------------------------------------------GPNGAPGAVGPKGNTGEGGAPGAKGDAGAKGE---------------------------------------------------------------------------------------------------------------------------------------------------------------------------------------------------------------------------------------------------------------------------------------------------------------------------------------------------------------------------------------------------------------------TGAPGIQGPPGAAGEEGKRGARGE------------------------------------------------------------------------------------------PGPIGA----------------------------------------------------------------------------------------------------------------------------------------------------------------------------------------------------------------------------------------------------------------------------------------------------------
