# Supplementary material for: Prediction of Toxin Genes from Chinese Yellow Catfish Based on Transcriptomic and Proteomic Sequencing
Source: Int J Mol Sci. 2016 Apr 13;17(4):556. doi: 10.3390/ijms17040556 (PMC4849012; doi:10.3390/ijms17040556)
Supplement: Supplementary file 1 [file ijms-17-00556-s001.zip › ijms-124823-Supplementary materials/Supplementary S4.txt]

>gi|38230184|gb|AAR14187.1|_ink_toxin_3_partial_Aplysia_punctata
------------------DGICRNRRQCNREVCG----------------------------STYDVAVVGAGPGGANSAYMLRDSGLDIAVFEYSDRVGGRLFTYQLP-NTPDVNLEIGGMRFIEGAMHRLWRVISELGLTPKVFKEGFGK------EGRQRFYLR-GQSLTKKQVKSGDVPYDLSPEEKENQGNLVEYYLEKLTGLKLNGGPLKREVALKLTVPDGRFLYDLSFDEAMDLVASP-EGKEFTRDTHVFTGEVTLDASAVSLFDDHLGEDYYGSEIYTLKEGLSSVPQGLLQTFLDAADSNEFYPNSHLKALRRKTNGQYVLYFEPTTSKDGQTTINYLEP-LQVVCAQRVILAMPVYALNQLDWNQLRNDR-------ATQAYAAVRPIPASKVFMTFDQ------PWWLENERKSWVTKSDALFSQMY-----DWQKSEASGDYILIASYADGLKAQYLRELKNQGEDIPGSDPGYNQVTEPLKDTILDHLTEAYGVERDSIP---EPVTAASQFWTDYPFG-CGWITWRAGFHFDDVISTMRRPSLKDEVYVVGADYSWGLISSWIEGALETSENVINDYFL-------------------
>gi|38230182|gb|AAR14186.1|_ink_toxin_2_partial_Aplysia_punctata
-SSAVLLLACALVISVHADGVCRNRRQCNREVCG----------------------------STYDVAVVGAGPGGANSAYMLRDSGLDIAVFEYSDRVGGRLFTYQLP-NTPDVNLEIGGMRFIEGAMHRLWRVISELGLTPKVFKEGFGK------EGRQRFYLR-GQSLTKKQVKSGDVPYDLSPEEKENQGNLVEYYLEKLTGLQLNGEPLKREVALKLTVPDGRFLYDLSFDEAMDLVASP-EGKEFTRDTHVFTGEVTLGASAVSLFDDHLGEDYYGSEIYTLKEGLSSVPQGLLQAFLDAADSNEFYPNSHLKALRRKTNGQYVLYFEPTTSKDGQTTINYLEP-LQVVCAQRVILAMPVYALTQLDWNQLRNDR-------ATQAYAAVRPIPASKVFMTFDQ------PWWLENERKSWVTKSDALFSQMY-----DWQKSEASGDYILIASYADGLKAQYLRELKNQGEDIPGSDPGYNQVTEPLKDTILDHLTEAYGVERDSIR---EPVTAASQFWTDYPFG-CGWITWRAGFHFDDVISTMRRPSLKDEVYVVGADYSWGLISSWIEGALETSENVINDYFL-------------------
>gi|38230180|gb|AAR14185.1|_ink_toxin_1_Aplysia_punctata
MSSAVLLLACALVISVHADGICRNRRQCNREVCG----------------------------STYDVAVVGAGPGGANSAYMLRDSGLDIAVFEYSDRVGGRLFTYQLP-NTPDVNLEIGGMRFIEGAMHRLWRVISELGLTPKVFKEGFGK------EGRQRFYLR-GQSLTKKQVKSGDVPYDLSPEEKENQGNLVEYYLEKLTGLQLNGEPLKREVALKLTVPDGRFLYDLSFDEAMDLVASP-EGKEFTRDTHVFTGEVTLDASAVSLFDDHLGEDYYGSEIYTLKEGLSSVPQGLLQAFLDAADSNEFYPNSHLKALRRKTNGQYVLYFEPTTSKDGQTTINYLEP-LQVVCAQRVILAMPVYALNQLDWNQLRNDR-------ATQAYAAVRPIPASKVFMSFDQ------PWWLENERKSWVTKSDALFSQMY-----DWQKSEASGDYILIASYADGLKAQYLRELKNQGEDIPGSDPGYNQVTEPLKDTILDHLTEAYGVERDSIP---EPVTAASQFWTDYPFG-CGWITWRAGFHFDDVISTMRRPSLKDEVYVVGADYSWGLISSWIEGALETSENVINDYFL-------------------
>cds.CL7398.Contig1_WHYR14030398_A_|m.18974_CL7398.Contig1_WHYR14030398_A|g.18974__ORF_CL7398.Contig1_WHYR14030398_A|g.18974_CL7398.Contig1_WHYR14030398_A_|m.18974_type:complete_len:610_(-)_CL7398.Con)
MWVSIGLIVALLFIALFLKYVFGNSGPSPFDVDMREPLKPVQLDKKERNKVLKQGFLASRVPQDLDAIVIGSGIGGLSIAVLLAKVGKKVLVLEQHDRAGGCCHSFSEKGFEFDVGIHYIGNLEETGRFRCIVEQLTNGQLQWEPLENPFDQVVLGPPENRRVYPIYSGNTRFPEELKKCFPGEEKAIDEFMRLVKNCGRGVWMVLLLKLLPSPVAKFLAYTGLANRMSYFFSYGSRSLSEVVNSLTENKELRAVLCYIFGTYGNAPKEASFSMHSLLVCHYLPGAWYPKGGASQIAYNMIPIIEKAGGAVLVRAPVSRILLNGANEAIGVSVMKGQEEVHVRAPIVISDAGIFNTYQQLLPKEVQTHAAIQKQLSMLKHGEGGLSIFIGLNGSKEELGLKAENYWIFCENNLDELFNCYIKGEREDSTKNIPMIFVASPSAKDPTWEQRQPDKSTLSVVSFAP---YSWFEEWKDGKVKNRGDD--YEELKETIINSVLELLTQIYPEIKDKIEYIEAGTPITNQHYLAAPKGEIYGADHSTSRFTAEVCVTLRPQTPIKNLFLTGQDIFSCGFAGAIAGAMVCGSAILNRNLYRDIESLRKKLKNTNSKKVQ
>cds.CL7398.Contig2_WHYR14030398_A_|m.18975_CL7398.Contig2_WHYR14030398_A|g.18975__ORF_CL7398.Contig2_WHYR14030398_A|g.18975_CL7398.Contig2_WHYR14030398_A_|m.18975_type:complete_len:607_(-)_CL7398.Con)
MWVSIGLIVALLFIALFLKYVFGNSGPSPFDVDMREPLKPVQLLK---IYFLSTGFLASRVPQDLDAIVIGSGIGGLSIAVLLAKVGKKVLVLEQHDRAGGCCHSFSEKGFEFDVGIHYIGNLEETGRFRCIVEQLTNGQLQWEPLENPFDQVVLGPPENRRVYPIYSGNTRFPEELKKCFPGEEKAIDEFMRLVKNCGRGVWMVLLLKLLPSPVAKFLAYTGLANRMSYFFSYGSRSLSEVVNSLTENKELRAVLCYIFGTYGNAPKEASFSMHSLLVCHYLPGAWYPKGGASQIAYNMIPIIEKAGGAVLVRAPVSRILLNGANEAIGVSVMKGQEEVHVRAPIVISDAGIFNTYQQLLPKEVQTHAAIQKQLSMLKHGEGGLSIFIGLNGSKEELGLKAENYWIFCENNLDELFNCYIKGEREDSTKNIPMIFVASPSAKDPTWEQRQPDKSTLSVVSFAP---YSWFEEWKDGKVKNRGDD--YEELKETIINSVLELLTQIYPEIKDKIEYIEAGTPITNQHYLAAPKGEIYGADHSTSRFTAEVCVTLRPQTPIKNLFLTGQDIFSCGFAGAIAGAMVCGSAILNRNLYRDIESLRKKLKNTNSKKVQ
