# Supplementary material for: Prediction of Toxin Genes from Chinese Yellow Catfish Based on Transcriptomic and Proteomic Sequencing
Source: Int J Mol Sci. 2016 Apr 13;17(4):556. doi: 10.3390/ijms17040556 (PMC4849012; doi:10.3390/ijms17040556)
Supplement: Supplementary file 1 [file ijms-17-00556-s001.zip › ijms-124823-Supplementary materials/Supplementary S5.txt]

>gi|550600168|sp|K7Z9Q9.1|VMP_NEMVE_RecName:_Full_Nematocyte_expressed_protein_6_Short_NEP-6_AltName:_Full_Astacin-like_metalloprotease_toxin_Flags:_Precursor
------------------------------------------------------------------------------------------------------------------------------------------------------------------------------------------------------------------------------------------------------------------------------------------------------------------MKGFIFAGVLVSALICLAEGKPFDN--------------------------LELVEDDMLMTKEQKE------AYLAHQNGRVRRAALRDRYLWPQGKIPYTFSDDIDQAGRELAERAMNHWMSRTCLRFSPRRREHAYIEFQYDGR----------------CRARVGYTGEARQKVSIGSALDPCPLGSVIHELGHGIGFFHEHS--------------------------------------------------------------------------------------RPDRDEYVNINVNNMREGAESNF---------------RKDNGYFVDSRGQDYDYGSIMHYSKYQGNNAFNAVVMEPIQRGAEIGQRDGLSAGDIRQTNLMYKCNAQGDSELQPVND----------------------------------------EDEDKDGGDSKKKPDPKGPKPGEIEE---------------------------------------------------------------------------------------------------------------------------------------------------------------------------------------------------------------------------------------------------------------------------------------------------------------------------------------------------------------------------------------------------------------------------------------------------------------------------------------------------------------------------------------------------------------------------------------------------------------------------------------------------------------------------------------------------------------------------------------------------------------------------------------------------------------------------------------------------------------------------------------------------------------------------------------------------------------------------------------------------------------------------------------------------------------------------------------------------------------------
>gi|589268984|dbj|BAO52530.1|_ADAM_metallopeptidase_domain_12_partial_Lacerta_agilis
--------------------------------------------------------------------------------------------------------------------------------------------------------------------------------------------------------------------------------------------------------------------------------------------------------------------------------------------------------------------------------------------------------------------------------------------------------------------------------------IMSMCTAEQSGGIVMDHSDSPLGAAVTLAHELGHNFGMNHDTLERGCKCKASADKGGCIMNP---STGYPFPMMFSSCSKKDLESSLEKGVG-MCLFNLPEVKESFGGPKCGNGYVEEGEECDCGETEECTN--ECCNATTCTLKPGAVCAH-GLCCED------CKLKPAGVLCRHSSNSCDLPEFCTGGSPLCPANVYLHDGHPCYRVDGYCYNGMCQTHEQQCITLWGLGAKPAPGICFERVN---------SAGDPY---GNCG--------KDSKSSFAKCEPRDAKCGKIQCQGGANRPVIGTNAVSIETN-IPLQEGGKILCRGTHVYLG----DDMPDPGL--------------------------------------------------------------------------------------------------------------------------------------------------------------------------------------------------------------------------------------------------------------------------------------------------------------------------------------------------------------------------------------------------------------------------------------------------------------------------------------------------------------------------------------------------------------------------------------------------------------------------------------------------------------------------------------------------------------------------------------------------------------------------------------------------------------------------------------------------------------------------------------------------------------------------------------------------------------------------------------------------------------------------------------------------------------------------------
>gi|307172238|gb|EFN63755.1|_ADAM_12_partial_Camponotus_floridanus
-------------------------------------------------------------------------------------------------------------------------------------------------------------------------ELCHYQGSVRDVPDSWVALSTCRGLRG-----------------------------------------VIFDGENLHHIQPEDESLDS--------------------------------------------SHYLYKHNDLIANNTCGYEGTPPHHVLPRDYRETERLSRHKRAAEIIRGPYNANRQSRYVELVLVIDKKEYM---ALDENLDKVHQHCKDIANIINALYMPLNVFIALVGVQVWSESDEINLS--SNGDTTLSNFLRYRREKLVQDIPNDNAQLLTRITFEGGVVGKALKGPICTYEFSGGVSMDHSNVVGLVAATVAHEMGHNFGMEHDGPDCG------CPEEKCIMAS---SSGSSGPTHWSTCSLEHLAIAFEHGMD-YCLRNK--PQKLFDSPICGNGFVEPGEQCDCGLKENCDN--PCCNVTTCMLHSNASCAT-GECCDLKT----CRPKSAGTECRSAEHECDLPEYCTGQSEYCPADVFKMDGEICSVGKAFCYQGSCRTHDDQCKLLWGPTGWSSDTQCYDMNN----------RGTKN---GNCG-------YNRIDANFIKCNDQNLLCGMLHCRHLNERLEFGMESVATLSHSFINNGGRIIPCRSAIVDLG----LNEVDPGLAPDGAKCAPGKMCVNQKCMSVA-DLRASVSSGKACPNNCNGNGVCNSLGHCHCSRGFRPPDCLHPGIGGSEDSGPAEDPNARNDVATVLYIIFLGVVPAIALLLFSVWYVRNSSQHWKKDVMSTYVSSFN-------------------------------------------------RFK-------------------------------------------------------------------------------------------------------------------------------------------EKRKPHAKKS-------------LGVLKSKTHYT---------------------------------------------------------------------------------------------------------------------------------------------------------------------------------------------------------------------------------------AGNMFFGTIVAYFTPKRKNITRNANKIFTISDNAALKESL--------------------------------------------QITKTD-------------LISTTNPDAIKFSN---NIEYRKSLLF-----------------------------DKIKPDVSAKPQIQNNIATLSIP-----------AVEIQKKTTHKSELG---SKISECIQQIQRK-------------------------------SPKNVKGLTLNTEFKFEH---------LNESPANSSDVTPKDVLFNN-----SKTPTPFYN--KKPPPPPAP---------------------------AQSLKPKI--------------------------------------------------------------------------------------------
>gi|307190200|gb|EFN74315.1|_ADAM_11_Camponotus_floridanus
--------MFEVAKRLKSETNARKSSSQPEADYTLDDSFWKEEETPVGEVERLLREYRQNQELVRNIGGHFYQIIYPVQLRHHEKMGISTREVGVSKFPQRGYGDGGYQNARGRMRTGRHFHRTSLLIKAFNHKFRLDLELNTQLLAPNLMQKDFLSG-AEQISK-QEIEHCYYHGTVRDYPGASAAFHTCNGVSG-----------------------------------------VIHLGNETFVIHPFYGGDLS-----------------------------------------------KHPHIIFEARTKVNKGCANSGSLDWRTKNRRQKHIYGLSKITSDRYKRDVREATKYIETAIIIDKAMFDK--RNGSTRAEVVHDAIQVANIADLYFRTLNTRVSVVYIETWKGSNQAQIDNGIDIGQALLNFNDYTMRRMFQVS-QDTTQLLTGETFSGGESGVAVSSTVCTQRSVGISVDLNTYEPHLLAGTMAHMIGHNIGMSHDDGRNDCNCR---DWHGCIMAQSIVGLENVQPYKFSECSKTDYIEALKNGQG-FCLFNK--PNEVEMR-KCGNRVIDDGEQCDCGSIDECKEYDPCCDPITCKLTTEAECAT-GPCCSNCKAREIRSLHARGVICRDSMNECDLPEMCSGDTGQCPPDVYKKNGSPCSNNAGSCFNGVCPALDLQCEQVWGYGGIVADQQCFEQFN---------SKGSIN---GHCG--------TDASGHLIKCEAENVRCGSLQCQQGSKQPVIEEMKDYYSRTIISIKSQEYECKATTGRVEG----SDIPGMGLVRDGTSCGDNLICVNQTCTSLFPHIDQEKCPSNHDNNECSGNGVCTNVNKCYCYPGWSGPDCSLPQSIPTVLPTATADTEVVQTKSDSKL-EKKETPYENYHGSNTVFLVGMLMSVVGGVFVVFALMALCYRSVVVHKNFSLCLRRKSTVQKYDPPYSKKPQQKSYSGVSGNHHAEAAALDTVNKILTFG---------------------------------------------------------------------------------------------------------------------------------------------------------------------------------------------------------------------------------------------------------------------------------------------------------------------------------------------------------------------------------------------------RMPHYREHKPQPKRH-VEEEDGGTGAEEVVSFIDLPPNNLTKLPEKGILKKHGGYGLGGGAIEHVERTLNQLNGYHEDILEVLKNAASRRDLAGTPSGSSNLLDEDALRKSLAECG-YPDVYRKDTDGQDNGIDNGQEEDDDDVE---------------------------PYLTGQMSPSGSEEIRISEGEPDRHYRIDSSVCSESSQGSRRCSRGRDEDASRFVYGRYRQPTSRSPYGNHQHTHQHSHQMHPEDEGIYETADPDRGSNTRGETPDCESDAFIQAQQQVARWTSEDGGGG-----VQHRPPQQPPPPPAMPLPVQQQQQQQQQ--------------HQLPVEQLPIKQRGYYPSPPQTENSPDAGNNAEAESAQS--QQQTLSDVRGIDVNHLPNINKRPLDDNFSLDCNIMNNGSPKELITNNSSDNENTALLPPTHFPEYKH------
>gi|332017392|gb|EGI58128.1|_Disintegrin_and_metalloproteinase_domain-containing_protein_11_partial_Acromyrmex_echinatior
-----------------------------------------------GEVERLLHEYRQNQELIRNIGGHYYQIIYPVQLRHHEKMGISTREVGVPKFPQRGYGDGGYQNPRGRLRTGRHFHRTSLLIKAFNHKFRLDLELNTQLLAPNLIQKDFLAGNAEQMSK-QEIEHCYYHGTVRDYPGASAAFHTCNGVSG-----------------------------------------VIHLGNETFVIHPFYGGDLS-----------------------------------------------KHPHIIFEARTKVNKGCANSGNLEWRVKNRRQKHIFGLSETTSDRYKRDVREATKYIETAIIIDKAMFDK--RNGSTRAEVVHDAIQVANIADLYFRTLNTRVSVVYIESWKGSNQAQIDNGIDIDQALLSFNDYTMRRMYQVA-QDTTQLLTGETFSGGESGVAVPETVCSQRSVGISVDLNTYEPHLLAGTMAHMIGHNIGMSHDDGRNDCNCR---DWHGCIMAQSIVGLENVQPYKFSECSKTDYIEALKSGHG-ICLFNK--PNELEIRRSCGNRVIDDGEQCDCGSIEECKEYDPCCDPITCKLTTEAECAT-GPCCSDCK------LRARGVVCRESTNECDLPEMCTGDTGQCPPDVYKKNGNPCANNAGHCFNGICPALDLQCEQVWGYGGIAADQECFEQFN---------SKGSIN---GHCG--------TDSSGHLIKCESENVRCGSLQCQQGSKQPVIDGMKDLHTRTIISIKNQEYECKATNGRVEG----SDIPGMGLVRDGTSCGDNLICVNQTCTSLFPYIDQEKCPSNHDDKECSGNGVCTNVNKCHCFLGWSGPDCSIEQSIPTALPTTPPTEVVVK--SDSKLPEKKETPYENYHGSNTVFLVGMLMSVVGGVFVLFTLVALCYRSVVVHKNFSLCLRRKSTVQKYDPPYSKKPQQKSYSGVSGNHHAEAAALDTVNKILTFG---------------------------------------------------------------------------------------------------------------------------------------------------------------------------------------------------------------------------------------------------------------------------------------------------------------------------------------------------------------------------------------------------SMPQYREHKPQPKRLGVEEEDGGTGAEEVVSFIDLPPNNLTKLPEKGILKKHGGYGLGGGAIEHVERTLNQLNGYHEDILEVLKNAASRRDLVGTPSGS-NLLDEDALRKSLAECG-YPDVYRKDTDGQDNGIDNGQEEEEDDVELQPPCGTIRIRNLEDLIRQLEHRASARPYMTGQMSPSGSEEIRTSETEPDRHYRIDSSVCSESSQGSRRCSRGRDEDASRFVYGRYRQPTSRSPYGNHQHTHQHSHQMHPEDEGIYETADPDRGSNTRGETPDCESDAFIQAQQQVARWTSEDGGGGGGGGGVQHRPPQQPPPPPAMPV---QQQAQQQQ--------------HQLPVEQLPITQRGYYPSPPQIENNLDAGSNAEVESAQS--QQQ--SEVRGIDVNHTPNINKRPLDDNFSLDCNIMNNDSPKELITNNTSDNENTALLS-HHFPEYKH------
>gi|332018100|gb|EGI58714.1|_Disintegrin_and_metalloproteinase_domain-containing_protein_12_Acromyrmex_echinatior
-------------------------------------------------------------------------------------------------------MNAGRATIWKPAGHHEHADVLTVGFNVDGVERVLDLRLNTDLIPVG-YQQLHQNRGTYKVHTPSKVELCHYQGSVRDVPSSWVALSTCRGLRG-----------------------------------------VIFDGENLHYIHPEDENLDS--------------------------------------------RHYLYKHSDLTTNNTCGYEGTP-LHVLP-DHREIKRFSRHKRAAEIIRGPYNANRQSRYVELVLVIDKKEYT---ALDENLDKVYQHCKDIANIINALYMPLNIFIALIGVQVWSESDEIALS--PNGDTTLSNFLRYRREKLLQDIPNDNAQLLTRITFEGGVVGKALKGPICTFEFSGGVSMDHSNVVGLVAATVAHEMGHNFGMEHDGPDCG------CPEEKCIMAS---SSGSSGPTHWSTCSLEHLALAFEHGMD-YCLRNK--PQKLFDSPICGNGFVEPGEQCDCGLKEHCDN--PCCNVTTCMLHSNASCAT-GECCDLKT----CRPKTAGTECRTAEHECDLPEYCTGQSEYCPADVFKINGETCNGDKAFCYGGMCRTHDDQCKLLWGPTGTSSDSQCYEMNN----------KGTKN---GNCG-------YNRIESSFIRCNNENLFCGMLHCKHLNERLEFGMESVATLSHSFINNGGKIIPCRSAIVDLG----LTQVDPGLTPDGAKCGPGKMCVNQKCMSVA-DLKASVSDGKACPNNCNGNGVCNNLGHCHCNHGFRPPDCLQVGVGGSEDSGPAEDPNGKNDFITAIYIIFLGVLPAIALFLFGIWYVRNSGQHWKKDVMSTTDRGHNGLLIKTIDRSSPMSRNIETIDSSLSQDPACVSLLPKAEADERYNNNMFGQFKGFTITPIHSNQSKLAEPTKPAPPPPGWMPTVAIKTNIAKANMQKCNVPQRSNLLSS--NDPSSTAPMLPPLNPGSTARPLISSPVLAATTCTSVELVSKVPTRPAPDVPMRPAPPPPTSAPSVKPQRPNSTPLTNVILPEPEKKLEKGS-TLNRIASILRPGSGIMRSNSQSSSRDDKNTNSLPRNQHHKVNKVIDKEILRNLEISNPIPQTEIEIATPVIPVISTTEVEKRNVVLRAQSMRDSKVTSKPFVQTFGSMRQTT-PVKRPTSIPASTRPTSPPPGPPNITQTEKAAENAIKIPGLPGYQNPPVKTVQKPVENTYDDCMNLITESSLTKITEESAMNDNIYAVIEEPVPEKNRKNI-ELEATPVDNEYKLPKRIDTIHGGP-NSLESMGLLSEIVSEISNRNFDSIYSTSTLTRKKKEDNGEDATKNLENMGSNNSLGGYMNSNHYKIPGGIYSNSTSSKFNSSSSTTSSGYLQPSMINVPQVEKKEASKNISDANDNLKSVDNSNLNTLKSNNPNINDELSKELGMKPPENSIGYKPFTSTKT-RPSHLIHIKKDDQTENKVPAKPPLSRTKTPPNVAKSPTSKDILESSVKLARQSSDNTLKSLKSSKVSDTSSTMVKQSSDASPIARQTQVNASKSSSDLDKEESHTTVSVKNVPCSPKDNLGKFNSPDLVSSCSNSNQGGTKSPDVVGSNPKFNLSLKTVQKTPTLPKNGQKTPTTPLKP----LNITSKTTSLSEKKKSPTGNASVVKSLSPSVKDANNSGTKPSHLTSKMFAKTEIKNG-DGGTAARTNPLQRVASGKSNVASLQQKFETNKNSSGVARTIPSANNKKPMARTTEVGGGG--LRK
>gi|607353334|gb|EZA48108.1|_Disintegrin_and_metalloproteinase_domain-containing_protein_Cerapachys_biroi
MFWLHCGLFVLVIAVPGFISSLADTTSKREADYTLDDSFWN-EDTPIGEAERLLREYRQNQELVSNIGGNFYQIIYPVQLRHHEKMGISTREVGVSKFPQRGYGDGGYQNSRSRGRTGRHFHRTSLLIKAFNHKFRLDLELNTQLLAPNLMQKDFLTGNAEQTSK-QEIEHCYYHGTVRDYPGASAAFHTCNGVSG-----------------------------------------VIHLGNETFVIHPFYGGDLS-----------------------------------------------KHPHIIFEARTKANKGCANSANNERRVKSRRQKHILGLPKTTSDRYKRDVREATKYIETAIIIDKAMFDK--RNGSTRAEVVHDAIQVANIADLYFRTLNTRVSVVYIETWKGSNQADIDKGIDIDLALINLNDYTMRRMYQLA-QDTTQLLTNYIYIYICIYIAVPATVCSQKSVGISVDLNTYEPHLLAGTMAHMIGHNIGMSHDDGRNDCNCR---DWHGCIMAQSIVGLENVQPYKFSECSKSDYIEALKSGHG-YCLFNK--PNELEIR-RCGNRVIDEGEECDCGTLDECHELDPCCDPITCKLRTEAECAT-GPCCSDCK------LRVRGVVCRESTNECDLPEVCTGDSGQCPPDVYKKNGNPCSNIAGYCFNGVCPALDLQCEQVWGYGGIAADKQCFEQFN---------SKGSIN---GHCG--------TDSSGHFIKCEAENVHCGSLQCQQGSKQPVIDGMKDYYSRTIISIKSQEYECKATTGKVEG----SDMPGWGLVRDGTSCGDNLICVNQTCTSLFPHIDQGKCPSNHDNSECSGNGVCTNVNKCYCFPGWSGPDCSIEQYIPTMSPTTSSPEVVGK--ADPKL-EKKETPYENYHGSNTVFLVGMLMSVVGGVFVVFALMALCYR-------------RKSTVQKYDLPYSKKPPQKSYSGVSGNHHAEAAALETVNKILTFG---------------------------------------------------------------------------------------------------------------------------------------------------------------------------------------------------------------------------------------------------------------------------------------------------------------------------------------------------------------------------------------------------RMPQYRD-KPQPKRHGVEEEDGGTGAEEVVSFIDLPPNNLTKLPEKGILKKHGGYGLGAGAIEHVERTLNQLNGYHEDILEVLKNAASRRDLAGTPSGSSNLLDDDVLRKSLAEVGWHPDVYHKDTDGQDNGIDNGQEDEEEDVELQPPCGTIRIRTLEDLIRQLEHRATARPYLPGQMSPSGSEEIRMSEGEPDRHYRIDSSVCSESSQGSRRCSRGRDEDASRFVYGRYRQPTSRSPYGNHQHTHQHSHQIHPEDEGIYETADPDRGSNTRGETPDCESDAFIQAQQQVARWTSEDGGG------VQHRPPQQPPPPPAMQLPVQQQAQQQQQQSQQQPQQLQQQQQHQLPVEQLPIKQRGYYPSPP-TENSLDVGNNAEAESAQSQQQQQTLSDVRGIDVNHLPNIKKCPLDDNFSLDCNIMNNGSPKELTTNNNSDNENTALLPPTHFPEYKH------
>gi|607358162|gb|EZA52578.1|_Disintegrin_and_metalloproteinase_domain-containing_protein_Cerapachys_biroi
----------------------------------------------------------------------------------------------------------------------------------------------------------------------------------------------------------------------------------------------------------------------------------------------------------------------------------------------------------------------------------------------------------------MPLNIFIALVGVQVWTEVDEITLS--SNGDTTLSNFLRYRREKLVQDMPNDNAQLLTRITFDGGVVGKALKGPICTYEFSGGVSMDHSNIVSLVAATVAHEMGHNFGMEHDGPDCE------CPEEKCIMAS---SSGPSGPTHWSTCSLEHLALAFEHGMD-YCLRNK--PDRLFDSPVCGNGFVEPGEQCDCGLRDNCDN--PCCDAITCMLHSNASCAT-GECCDLKT----CRPKNAGTECRSAEHECDLPEYCTGQSEYCPQDVFKIDGESCNVGKAFCYKGSCRTHDDQCKLLWGPTGSSSDAQCYEMNN----------RGTKN---GNCG-------YNRVESSFIKCNDQNVLCGMLHCKHLNERLEFGMESVATLSHSFINNGGKIIPCRSAIVDLG----LSQADPGLAPDGAKCAPGKMCVKQKCTSVA-DLRASMYGNKACPNDCNGNGVCNSLGHCHCNPGFRPPDCIQPGMGGSNDSGPAEDPNARNDFITALYVIFLGVVPAIALLLFGIWYIRNSGQHWKKDVMSTTDRGHNGLLIKTIDRSSPMSRNIETIDSSLSQDPACASLLPKAESDERYNNNMFGQFKGFTITPLSSTQSKLAEPTKPAPPPPGWMPTVAIKTNVAKP-VQKCNLPQRSGLLNSSINDTNSAAPMLPPLNPGSTARPLISSPVLAATTCTSVELVAKVPTRPAPDVPTRPAPAPPILSAPVRPQRPNSTPLTNVILPEPEKKVEKGSSTLNRIASMLRPGSGIMRSNSQSS--HDKNTNSLPRSQHHKANKVIDKEILRNLEISNPIPQTQIEIATPVIPVISAAEIDKKNVVLRAQSMRDSKITPRPVINTFGSMRQTTTPVKRPTSIPASTRPTSPPPGPPNTAQTEKATDSAIKIPGLPGYQNPPVKTAQKLIENTYDDCMNLITESSLTKITEESPTNDNIYAVIEEPVPEKNRKNMNEMEVTLADNGYKQPKRVDATATGTTNGLESMGLLSEIVSEISNRNFDSIYSTSTLSRKKKKENEEKVSKISENMGSNGSFGGYMNSSHYKTPGSVYSNSISGKFNSSSSTTSSGYLHPSAINIPQVQRKEPDKDIDNSNE---LLDKGKLNTLKSNNPNINDELSKELGMKPAESPVGYKPFALTKTTRPSHLIHIKKDDQIDNKASVKPPLNRTKTPPSISKSPVPKE--EGSVKFTRQSSDNTLK---SSKIADANPTTVKQSSDT----RQTQLSASRSNSDLDKEETRTTGSVKNVPSSPKNNPGKFNSPDLVSSCSNSNQAGTKSPDVVGSNPKFSLPLKTVQKTPTLPKSGQKTPTTPLKPSNTPLNITSKAASLSERKKSPTGNASAAKSLSPLAKDPTG-GSKTSHLTSKVSAKTDIKNGADAGGGTKTSPLHRAASGKSNVASLQQKFEANKNNSSVARTISNVN-KKPVARTEVSGGGGGGVRK
>gi|431839654|gb|ELK01367.1|_Disintegrin_and_metalloproteinase_domain-containing_protein_30_Pteropus_alecto
------------------------------------------------------------------------------------------------------------------------------------------------------------------------------MGLLEDVEDSEATFSTCSGALRG----------------------------------------VLKIDAQHYQIEPLQASSS----------------------------------------------FEHVVYHLKDEEFQN--PICGLTGDDREQEMAQ--HEDVARVRGLRGPPM----HQKYLELALIFDHERYL---FSNSNLTNVINDAVLLTSIVDTYFQELRLRIQLSTIEVWTEQDKVNLSL-PQLQQVLNQFLVYQRRVLSVKYSVDWTHLYVKRRYP-DAFAGSWG-KVCTKKKVGSVNIFPDVNILVPATHTAHNLGHSVGMEHDVLPYCQCKGR----HDCIMG-----VGR---NGFSNCSYIHFFNH--VHKGADCLNNIPDK--TYVVQRCGNKIVEENEECDCGSLEDCKGD-QCCE-PDCKFKHGVNCST--GLCC-HN----CHLRPSGYICRKEENECDLAEYCDGNSNLCPNDTYKQDGTPCKYE-AHCFRKGCRSTYMQCQNIFGPDAREAAHQCFEVVN---------LIGDQY---GNCG--------IMGTKTYIKCTKQHSLCGRIQCINVRVLPDMPDHTTITSTHLQDENLMCWS-----IGYHLSLVALGIPDLGVINDGTSCGKDQICVNRTCMSKS-ILNFD----CLP-EKCNHRGFCNNNRNCHCMYGWEPPFCEEMGYGGSIDSGPPGPLKLDLPDSVR----------------IVFLIFFRFILLAISVIIVIFR-------------------------------------------------------------------------------------------------------------------------------------------------------------------------------------------------------------------------------------------------------------------------------------------------------------------------------------------------------------------------------------------------------------------------------------------------------------------------------RWIRSYLQPQQKETPPPVTAEEPPKEKTV--------------------------------------------------------------------------------------------------------------------------------------------------------------------------------------------------------------------------------------------------------------------------------------------------------------------------------------------------------------------------------------------------------------------------------------
>gi|431892360|gb|ELK02800.1|_Disintegrin_and_metalloproteinase_domain-containing_protein_15_Pteropus_alecto
---------------------------------------------------------------------------------------------------MPPPPQPGVSGPSLAEEQTNVPETLRIKVELDGESHILELLRNGELVPGRPALVWYQPDGTRMVSEGHTLEDCCHQGAVQGHADSWASVCTCSGLRG----------------------------------------LVILSPEKSYALELGPGHLR------------------------------------------------GPPTISVSRIQDLLPPVYACALSRRESAPPQAPPEHPLGQRHGGRWRRDVVTETKIIELVIVADHSEVQ---RYP-DLQHLVNRTLEVALLLDTFFRPLNVRVALVGLEAWTQHDQIEMS--RDPGVTLHNFLRWRRANLLPRLPHDSAQLVTATSFSGPAVGMAIQNSICSPDYSGGVNMDHSTSILGVASSIAHELGHSLGLDHDSPGNRCPCPGPAPAKSCIMDG---STDFLPGLNFSNCSRQALEKALLGGMG-SCLFER-LPDLPSKATIFRNVIAEPGKPSACGFPEDCTD--PCCDRFSCQLRPGAQCASDGPCCQN------CQLRPAGWECRPARGDCDLPEFCSGDSSQCPADVSLGDGELCAGGQAVCVQGRCASYAQQCQALWGPGAQPATPLCLLTAN---------TQGDAF---GSCG--------RSPTGSYVSCAPRDAICGQLQCQGGTAQPLLGSVRGLHWET-LEANGTQVNCSWVHLDLGSDVAQPLLTLPG-----TPCGPGLVCIDHRCQSVG-LLGA-----QECRSKCHGHGVCDSDQHCHCEEGWAPPDCSAQVTATSPLATGLPVGLLLL----LILVLLGASYWHRARLRQRLCQLKGPSCQYRAAQSGPPERPGP------------------------------------------------------------------------------------------------------------------------------------------------------------------------------------------------------------------------------------------------------------------------------------------------------------------------------------------------------------------------------------------------------------------------------------------------------------------------PQRVLLMPGAKSQGPAKPPPPRKPLPADPQGPRPSS----------------------------------------------------------------------------------------------------------------------------DLPGPGAGIPPLMVPSRPAPPPPAASSLYL------------------------------------------------------------------------------------------------------------------------------------------------------------------------------------------------------------------------------------------------------------------------
>gi|431894203|gb|ELK04003.1|_Disintegrin_and_metalloproteinase_domain-containing_protein_33_Pteropus_alecto
--------------------------------------------------------MGRRSRRALGSRVLLLLLLLRRLPWPMWGAEAFRGNTPGEPVTPHWVLDAQPWRMVTLEEPVLKLDTRLVALKAEGQELLLELEKNHRLLAPGYRETHYRPDGQPVVLVPNHTDHCHYHGRVRGFPDSWVILSTCFGMRG----------------------------------------LIKLSSNASYYVHPWPSGD--------------------------------------------TKDVSTHKIFRT-----KQSLSWKGACGHRDSGDKGD------------------------VASFSHATQIRFL---TQHRNLNHTKQRLLEVTNYVDQILRTLDIQVALTGLEVWTKKDQSPVT--TDANATLWAFLQWRRG-LWARLPHDSAQLLTGRVFQGNTVGLAPVEGMCHAESSGGVSTDHSELPIGAAVTMAHEIGHSLGLSHDPDGCC--VEAEAEQGGCVMAS---ATGYRRP---------------GGGGG-ACLSNAPDSGLLVPPAHCGNSFVEEGEECDCGAGQECPD--TCCSAHDCSLRAGAQCSQ-GDCCAR------CLLKSAGAPCRRAAGDCDLPEFCTGSSPYCPPDIYLLDGSPCASGRGYCRDGECPTLEQQCQQLWG----PAPEACFQVVN---------SAGDAH---GNCG--------QDTEGSFVPCAQRDAQCGKLQCQGGEQNP-LAPHTMPVDST-FSLG-SHEVTCRGAFLLPG--AQLDPHDLGLVEPGTQCGSRMVCQERRCQNTT-FWEL-----ERCLITCHGHGVSDLK------------------------------DQDTF----LLAVIFSFLLPLLPGAGLAWCCYRQ-----------PGSWLQQ------------------------------------------------------------------------------------------------------------------------------------------------------------------------------------------------------------------------------------------------------------------------------------------------------------------------------------------------------------------------------------------------------------------------------------------------------------------------YLCGSRRDPVRSG---------------------------------------------------------------------------------------------------------------------------------------------------------------------------------------------------------------------------------------------------------------------------------------------------------------------------------------------------------------------------------------------------------------------------------------------------------
>gi|431902244|gb|ELK08745.1|_Disintegrin_and_metalloproteinase_domain-containing_protein_9_Pteropus_alecto
-----------------------MGSRAGSPFGTLRFQWLLLFG-----------------------------------LVGPVLGGARPGFQQTSHLSSYEIITPWRLTRERREARRPYSKQVSYVIQAEGKEHIIHLERNKELLPKDFVVYTYNKEGALISDHPDIQDHCHYRGYVEGVYNSSIALSDCFG-LRG----------------------------------------LLHIENVSYGIEPLQNSSN----------------------------------------------FEHIFYRMDDVYKEP--LKCGISNKDIEKETIKDDEEEPPSVTQLLRRRRAVLPQTRYVELFIVVDKERYD---MMGRNQTAVREEMIHLANYLDSMYIMLNIRIVLVGLEIWTNGNQINII--GGAGDVLGNFVQWREKFLITRRRHDSAQLVLKKGFG-GTAGMAFVGTVCSRSHAGGINVFGQITVETFASIVAHELGHNLGMNHDDGRDCICGA-----KSCIMN-----SGASGSRNFSSCSAEDFEKLT-LNKGGNCLLNIPTPDEAYSAPFCGNKLVDPGEECDCGTPKECESD-PCCEGSTCKLKSSAECAY--GDCC-KD----CWFLPGGTLCRGKTNECDVPEYCNGTSQFCQPDVFIQNGYPCQNNKAYCYNGMCQYYDAQCQVIFGSKAKAAPRDCFIDVN---------SKGDRF---GNCG---------FSGNEYKKCATGNALCGKLQCENVQDMPVFGIVPAIIQTPSG--GTKCWG-----VDFQLG---SDVPDPGMVNEGTKCDAGKICRNFQCVNAS-ILNYD----CDIQKKCYGHGVCNSNKNCHCENGWAPPNCETKGYGGSVDSGPTYNEKNTALRDG-----------------LLVFFFLIIPLIVFAAFVFIKRNQLR------------------------------------------------------------------------------------------------------------------------------------------------------------------------------------------------------------------------------------------------------------------------------------------------------------------------------------------------------------------------------------------------------------------------------------------------------------------KSCFRKKRSQTYESDGKNQGKVSRHPVNIPEHVSPLTPSREVV-------------------------------------------------------------------------------------------------------------------------SLNEKFFFFTIIKVSHF---------------------------------------------------------------------------------------------------------------------------------------------------------------------------------------------------------------------------------------------------------------------------------------
>gi|431908187|gb|ELK11787.1|_Disintegrin_and_metalloproteinase_domain-containing_protein_8_partial_Pteropus_alecto
----------------------------------------------------------------------------------VAAPSAPLPHVEQYEVVWPQRLPGPRTRRALSSQLGLYPESVSYVLGADGRTFTLHLRKNRDLVGAGYTETYTAANGSQVTERLHKQDHCLYQGRVEGHPHSAASLSTCDGLRSDKCPDREGPKAQMLSRLRVGPPKGTRGRGSDSEPLRPALRGFFRAGSAVHLIEPLDGGG-------------------------------------------------EAGRHALYQARHLRQKAGTCG-VTNTSLESILG--PRTSAAFRPRN-RPLSQETRYVEVYVVTDSQEFQ---QLG-SREAVRRRVLEVINHVDKLYQELRFRVVLVGLDIWNHNDKIDVS--SQASTTLDNFLAWRAQHLLGRHPHDNAQLITGVDFTGNTVGLAKVSTMCSRD-SAAVSQDHSQNPVGVASTMAHEMGHNLGMDHDEDIQGCYCPESRDRGGCVMAA---SIGSAFPRRFSHCSQADLERFMEKPRT-ACLANAPDPDRLVGGPVCGNGFVERGEQCDCGQPQDCQN--RCCNATSCQLAEGAECAH-GTCCHE------CRVKPAGTLCRPLKDACDLEEHCDGQQPACPEDVFQENGTPCPG--GYCYAGACPTLAQRCQDLWGPGAWAAVDKCYAHSVPPDCRTWTPRSSRSV---NKCGVLLCEGGRKPPERGSCSVTADSALCQALVLESGSGYEPVLDGTRCGQEQ-VCNHKAQCHCHPGWAPPSCAARLPHAHVASRSLLLPVLLPVLLLVVLVLTVAG-VVIS-----RKARSPIWRRASGAPAGARAPAPASGPPEPAPATRPIRPSPAPRPTASTVT----PKQPPPAPPATMCSPPFPVPVYTQQAPAQLRPAPPPKPLPEQK------------------------------------------------------------------------------------------------------------------------------------------------------------------------------------------------------------------------------------------------------------------------------------------------------------------------------------------------------------------------------------------------------------------------------------------------------------------------PKQVVKPTCVPPMPPVKPGPT-QVSPSVPRQSPPGS----------------------------------------------------------------------------------------------------------------------------GVVAVVHSAAQLSAPGHLVTATPTASFKCESASPVSMVAVTSAVPCVHRATTSLGELRI-------------------------------------------------------------------------------------------------------------------------------------------------------------------------------------------------------------------------------------------
>gi|431908227|gb|ELK11827.1|_Disintegrin_and_metalloproteinase_domain-containing_protein_12_partial_Pteropus_alecto
---------------------------------------------------------------------------------------------------------------------------VTYQCDS---TLSFLFVSHRGLIASGFTETHYLQDGTDVSLTRNYTGHCFYHGHVQGYPGSTVSLSTCSGLR-----------------------------------------GLITFGNKTYVLEPLKN---------------------------------------------------VTNRYKLFPAETLTGVWGPCGSQASTSGLAADGSLPSPSRTRETRHKRETLKMTKYVELVIVADNREFQ---RQGKDLEKVKQRLIEIANHVDKFYRPLNIRIVLVGVEVWNDIDKCSVS--QDPFATLHEFLDWRKMKLLPRKPHDNAQLISGVYFQGTTIGMAPIMSMCTAEQSGGVVMDHSDSPLGAAVTLAHELGHNFGMNHDTLERGCRCTMAADKGGCIMNP---STGQVL---MLHCF--------------------------------------------------------------------------------------------------------------------------------------------------------------------------------------------------------------------------------------------------------------------------------------------------------------------------------------------------------------------------------------------------------------------------------------------------------------------------------------------------------------------------------------------------------------------------------------------------------------------------------------------------------------------------------------------------------------------------------------------------------------------------------------------------------------------------------------------------------------------------------------------------------------------------------------------------------------------------------------------------------------------------------------------------------------------------------------------------------------------------------------------------------------------------------------------------------------------------------------------------------------------------------------------------------------------------------------------------------------
>gi|431912210|gb|ELK14348.1|_Disintegrin_and_metalloproteinase_domain-containing_protein_1_Pteropus_alecto
---------------------MSVAAAVSDSASFLTSLWKNQVTLKEGKIKFQSWSQRKRDLKLEPVPGSSCVWSGIVLLLVI-ILPSMYCDLGSVYYSSYEIVIPKSMTAE--GSDAP-VEKASYVIFMQGQKQLIHLTVKRDYFVTSFPVFSYHG-GILRQEMPFLPHDCHYEGYIQGVPGSFVSVNTCSG-LRG----------------------------------------ILVKEAKSYGIEPVNSSKR----------------------------------------------FEHVLYTVAHRAR----VSCSVPSRDNPVVFSS--RRQGSRKPGSVQAPSYLWSHTKYVEMFVVVNNQRFQ---MWGSNVNDTVQRVADIVALANSFTRGINTQVLLAGMEIWSEGDLVEVP--VDLQVTLSNFNSWRQEKLLRRVKHDVAHMIVGQRPA-EGMGQAFLSGACSSGFAAAVESFHHEDVLLSAALMVHELGHNLGIQHDHS-ACICQDR----HFCLMH-----ENISKESGFSNCSSDYYYQFLREHKGACLFNNPQHKGRLRRNAVCGNGVVEDDEQCDCG--TECLNS-PCCD-QTCRLKGNADCSG--GLCC-IG----CQLRIKGFTCRPAVGECDLPEYCDGFSGECPADSYKQDGTSCDRA-HYCAAGRCKNADNQCLEIYGYPARSAPEACYILMN---------GKGDRF---GNCGR------PTSATSGYVKCFDENIFCGKIICTDISELSEIKPYHTLIQVPHG--IGHCWS-----MDAYN---TADISDEGDVHTGTLCAPNKVCMNYSCTDYT-VLNYD----CDPEVMCNGKGTCNNLRHCHCEAGYAPPDCKYPGDGGSVDSGPPGKLD-DGDTNADGSGGPVKRDTEYQSYRILIFIFPAFLILLLLVIMCFISLHAG------------------------------------------------------------------------------------------------------------------------------------------------------------------------------------------------------------------------------------------------------------------------------------------------------------------------------------------------------------------------------------------------------------------------------------------------------------------IESVETPGGSSEESSEEKTIETSEAEMEENEAIEEVQPEETPP-------------------------------------------------------------------------------------------------------------------------LEEVPSPEEAQLPEEAQSPEEAQSPEGATPPEGATPPEGAPPPEAPPPDSLPPEEPPPDSSPPEAS--------------------------------------------------------------------------------------------------------------------------------------------------------------------------------------------------------------------------------------
>gi|431914204|gb|ELK15462.1|_Disintegrin_and_metalloproteinase_domain-containing_protein_1a_Pteropus_alecto
---------------------MSVVAAVSNSASFLTSLWKNQVIVHETSRVLWPWAPQMKGLRLALLPGPSCVRSGIMLVLLLSFLPSLYCDLGSVYYSSYEIVIPKSLTAE--GSDAP-VEKASYVIFMQGQKQLIHLTVKRDYFVTSFPVFSYHG-GILRQEMPFLPHDCHYEGYIQGVPGSFVSVNTCSG-LRG----------------------------------------ILVKEAKSYGIEPVNSSKR----------------------------------------------FEHVLYTVAHRAR----VSCSVPSRDNPVVFSS--RRQGSRKPGSVQVPSYLWSHTKYVEMFVVVNNQRFQ---MWGSNVNDTVQRVADIVALANSFTRGINTQVLLAGMEIWSEGDLVEVP--VDLQVTLSNFNSWRQEKLLRRVKHDVAHMIVGQRPA-EGMGQAFLSGACSSGFAAAVESFHHEDVLLSAALMVHELGHNLGIQHDHS-ACICQDG----HFCLMH-----ENISKESGFSNCSSDYYYQFLREHKGACLFNNPQHKGRLRRNAVCGNGVVEDDEQCDCG--SECQHS-QCCD-DTCMLTANAKCGS--GPCCRVT----CEFELEGVLCRPALGECDLPEYCDGSSDKCPTDRYKQDGTSCDRN-FYCFHGICGNPDKQCTHHFGMSARSAPDPCYRLIN---------SKGDRF---GNCGL------PDSNNSEYVKCSDDNIFCGKIICTNVKDLPQIKPHYTMIQIPHG--NGHCWS-----MDAYN---TTDISDEGDVHTGTLCAPNKVCMNYSCTDYT-VLNYD----CNPVIMCNGKGVCNNLKHCHCEAGYAPPDCKTFGHGGSVDSGPPGKPNGDKPDNSQHLNDTISVRHEKILDRMISLLFLLFIILLAIIIICLY--------------------------------------------------------------------------------------------------------------------------------------------------------------------------------------------------------------------------------------------------------------------------------------------------------------------------------------------------------------------------------------------------------------------------------------------------------------------------------INCKSPAAESIKKGPAEAVEK--PSVIQPGVAAP-------------------------------------------------------------------------------------------------------------------------EEAVP---KDAAPEEA-APEEAAPKEAA--PEEAAPAEAAP-AEMPGEG----KEVKGEIEEPEA---------------------------------------------------------------------------------------------------------------------------------------------------------------------------------------------------------------------------------------
>gi|431918090|gb|ELK17318.1|_Disintegrin_and_metalloproteinase_domain-containing_protein_19_Pteropus_alecto
-----------------------------------------------------------MPGCVGAARLCLLALVLP--GWTRRGSGEGSPQLQHERIIPQWKAAEG----SMGERHPLKAELR---VMAEGQELILDLEKNEHLFAPAYTETHYAPGGSPQTTTLKSEDHCFYHGMVRKAEQSSVTLSTCRGMRG----------------------------------------LIVVNSNLSYIIEPLPDSEGYHLIYRSEHLKVPPGNCGFRHSKPSSRDWALPFTNLATKRPRRPTQLTIFRAWRTGSKIPEQPLVITKTVGGRCREGGGDHGRDCLWYPKTKWMKREDLHSMKYVELYLVADYAEFQ---KNRRDQDATKYKLMEIANYADKFYRSLNIRIALVGLEVWTHRNLCEVS--ENPYSTLWSFLSWRRK-LLTQKKHDNAQLITGMSFHGTTIGLAPLMAMCSVYQSGGVNMDHSENAIGVAATVAHEMGHNFGMSHDSADC---CSASAADGGCIMAA---ATGHPFPRVFNGCNRKELDRYLQSGGG-MCLSNMPDTRTLYGGQRCGNGYLEDGEECDCGEEEECNN--PCCNASNCTLRAGAECAH-GSCCHR------CKLLAPGTLCREQARQCDLPEFCTGKSPHCPTNFYQMDGTPCEGGQAYCYNGMCLTYQEQCQQLWGPGARPAPDLCFEKVN---------VAGDTF---GNCG--------KDMNGEHKKCNMRDAKCGKIQCQSSEARP-LESNAVPIDTT-IIVN-GRQIRCRGTHVYRGPEEEGDMLDPGLVMTGTKCGYNHICFEGQCRNTS-FFQT-----EGCGKKCNGHGVCNNNQNCHCFPGWAPPFCSTPGQGGSIDSGPMPPESAGP----VIAGVFSTIFVLAVLMLMCYYCKQNNKLGQFKPLALPTKLRQQ------------------------------------------------------------------------------------------------------------------------------------------------------------------------------------------------------------------------------------------------------------------------------------------------------------------------------------------------------------------------------------------------------------------------------------------------------------------------FSCPFRVSQNSGTGHANPMFKLQTPQGKRKVTNTPE----------------------------------------------------------------------------------------------------------------------------TPRKPSQPPPRPPQDYLHGGPPPVPLSAHLIRAPRNSPGAGSQVERKESSRGPPPSRPVPPAPNCILS-------------------QDFSRPRPPQKALPANPVPGRKAFPRPGGASILLPAAASPRQSRPLVPPAPKFPEYRPQRAGRVTGSRIRPV---------------------------------------------------------------------------------------------------------------------------------------
>gi|431918317|gb|ELK17544.1|_Disintegrin_and_metalloproteinase_domain-containing_protein_20_Pteropus_alecto
---------------------MAVGEALVHMRSTLLPFWLG----------------------------------------VFLFLSGCSQDGHSQRHGPPEVVIPLKVKVT--SVSMKSRGWFSYSMRFGGQRHVVLMRVKKYLLPRHLPVFTYTDQGAIVEDQPFVQNDCYYHGYVEGDPESLVALSTCFGGFQG----------------------------------------ILKTNDMVYEIEPKSLSTT----------------------------------------------FEHLIYKMSSEKT---PMRCGLTDEEIARQLKF--QENINYTSMRIGYEG-WWTHKRFLELAVVVDHKRYL---HRQSNISNVQKEVCLVVNGIDDLFNSLDVDVLLTGIEIWTTRNLLAI---KNIGSLLTEFCKWKQIELTNRLPHDVAHMFVNYSYG-LYLGLSFVKTVCILEYNCGVDSFRTDNLYDLSFIVTHEIGHNLGMEHDGK-NCKCKD-----ELCIMH-----AGKVQSTTFSNCSYVQFMDN--TAKRDCLYITSNKK-DIFTLKECGNNVVEEGEECDCGSFRLCVHD-PCCQ-LNCTLGPGAVCSS--GLCC-KD----CKIMPSGSLCRKEENACDLPEWCNGTSYHCPEDVYVQDGVPCMGG-GYCYEKRCNNREEQCKKIFGKEAKSANQSCYTKMN---------IRGDRF---GHCG---------INGSRYVRCDISDVLCGRVQCENVTELPLLTDHSTVHWTHFN--DVTCWG-----TDYHL---GMTISDIGEVKDGTACGKEQICIQRKCVHMS-RLVSD----CSP-ETCHMNGVCNNRHHCHCNSGWDPPNCLVSGYGGSIDSGPSPKKNKEVEKWN----------------RYQLLWLVPFLVLLLCLLILFI--------------------------------------------------------------------------------------------------------------------------------------------------------------------------------------------------------------------------------------------------------------------------------------------------------------------------------------------------------------------------------------------------------------------------------------------------------------------------------MTRKKTDESQKQSVTASQEVNETPT------------------------------------------------------------------------------------------------------------------------------------------------------------------------------------------------------------------------------------------------------------------------------------------------------------------------------------------------------------------------------------------------------------------------------------------
>gi|431918318|gb|ELK17545.1|_Disintegrin_and_metalloproteinase_domain-containing_protein_29_Pteropus_alecto
------------------------------MRIMFLLHWLG----------------------------------------VFLSFSGHTRTEYSQYHNPPEVVIPLRVTGT--GLRMKLPGWLSYGLHFGGERHVFHMKIKKHLLPRHLPVFTYTDQGALMEDRPFVQNDCYYHGYVEGDPESLVALSTCFGGFRG----------------------------------------LLQINNIVYEIKPMIFSTK----------------------------------------------FEHLVYRMDSRETQFPAMKSDTMQEEIVHQFEF--QEIGSSTLEQSAYEG-WWVHNFLIEMAVVVDNSLYV---HWGKNVSKLQENLYVVVNIVDSIYEVLGLKLLLFGLEVWTQANHIKV---DDPWRSSTFFCRWKYENLASRMPHDTIHLFMHKTLK-GLSGLSFIGGLCRIKRGCAIVTFLNKSLTIAAIAVAHHMGHNLGMFHDLF-FCTCGK-----YQCIMH-----FDNPPITKFSNCSYSTFWDHS-IVKKRCLFYNIHTK-DIFTLARCGNGIVEEEEECDCGTLQHCAKD-ACCL-SNCTLSFGSSCAF--GLCC-KN----CKFLPSGQVCRKEVNECDLPEWCNGTSHLCPDDVYVEDGIPCNDS-AYCYEKKCNDRTTQCRQIFGKKANNANHSCYKQIN---------TVGDRF---GNCG---------TQNASYVKCNISDILCGRIQCENVNEIPLLRDHSTVHWAYYN--GINCWS-----TDHHF---GMTIPDIGEVKDGTECGAEHLCIHRKCVHIS-QLDSN----CSP-SFCNRRGICNNKHHCHKSTLW-----------------------------------------------------------------------------------------------------------------------------------------------------------------------------------------------------------------------------------------------------------------------------------------------------------------------------------------------------------------------------------------------------------------------------------------------------------------------------------------------------------------------------------------------------------------------------------------------------------------------------------------------------------------------------------------------------------------------------------------------------------------------------------------------------------------------------------------------------------------------------------------------------------------------------------------------------------------------------------------------------------------------
>gi|166798234|gb|ABY89663.1|_matrix_metalloprotease_type_2_Var1_partial_Varanus_komodoensis
-----------------------------------------------------------------------------------------------------------------------------------MASFIAFLVYSWVLLSLAAGQVTYP-----------------------------------------------------------------------------------------------------------------------------------------------------ESPACKFPFIYEGKAFTTCTEYGSTD-------KTPWC-----ATTSNYDGDRKWKP----------------------CAVKEYGGNSNGAPCTFPFIYLGRTYYTCTNKLEHKGRYWCATTGSYDKDRKWSFCADIKLSVNYPEDP---------------------CRFPFTYKGKTYS---------------------------------------------------------------------------------------------------------------------GCTGAGREDGKLWCS----------------------ISKNHDDNSQLVFCEPSDPAPCYFPFKYKQKSYSDCTMNGSFDGHLWCATSADYDKDS--------------------------------------------------------------------------------------------------------------------------------------------------------------------------------------------------------------------------------------------------------------------------------------------------------------------------------------------------------------------------------------------------------------------------------------------------------------------------------------------------------------------------------------------------------------------------------------------------------------------------------------------------------------------------------------------------------------------------------------------------------------------------------------------------------------------------------------------------------------------------------------------------------------------------------------------------------------------------------------------------------------------------------------------------------------------------------------------------------------------------------------------------------------------------------------------------------
>gi|166798250|gb|ABY89671.1|_matrix_metalloprotease_type_2_Var2_partial_Varanus_komodoensis
-----------------------------------------------------------------------------------------------------------------------------------MASFIAFLVYSWVLLSLAAGQVTYP-----------------------------------------------------------------------------------------------------------------------------------------------------ESPACKFPFIYEGKAFTTCTEYGSTD-------KTPWC-----ATTSNYDRDRKWKP----------------------CAVKEYG----------------------------------------------------ELSVNYPEDP---------------------CRFPFTYKGKTYS---------------------------------------------------------------------------------------------------------------------GCTGAGREDGKLWCS----------------------ISKNHDDNSQLVFCEPSDPAPCYFPFKYKQKSYSDCTMNGSFDGHWWCATTADYDKDSKWKACITEEYGGNSNGGQC---------VFPFTYMD-----------KEYTT----------------------------------------------------------------------------------------------------------------------------------------------------------------------------------------------------------------------------------------------------------------------------------------------------------------------------------------------------------------------------------------------------------------------------------------------------------------------------------------------------------------------------------------------------------------------------------------------------------------------------------------------------------------------------------------------------------------------------------------------------------------------------------------------------------------------------------------------------------------------------------------------------------------------------------------------------------------------------------------------------------------------------------------------------------------------------------------------------------------------------------------------------
>gi|431922665|gb|ELK19585.1|_Matrix_metalloproteinase-23_Pteropus_alecto
------------------------------------------------------------------------------------------------------------------------------------------MGRGACVPWAALGARAQAG-----------------------------------------------------------------------------------------------------------------------------------------------------WLRAVLGILCLLPVLLSLAQLGAPGARPAAGAKQAPRR----RRYTLTPARLRWDHFNLTYRILSFPRNLLSPSETRRGLAAAFRMWSDVSPFSFREVAPEQTSDLRIG----FYPINHTDCLVSALHHCFDGPTGELAHAFFPPHG-------------GIHFDDSEYWVLGPTRYSWKKGVWLTDLVHVAAHEIGHALGLMHSQHGQALMHLN--------------------------------------------------------ATLRGWKALSQDELWGLHRLYGCLDRLFVCASWARRGFCDAR---------------------RRLMKRLCPSSCDFCYEFPFPTVATTAPPPRTKTRLVPEGRNVTFRCGQKILHKKGKVYWYKDQEPLEFSYPGYLALG--------------------------------EAHLSIIANAINEGTYTCVVRRRQRVLSTYSWRVRVRS---------------------------------------------------------------------------------------------------------------------------------------------------------------------------------------------------------------------------------------------------------------------------------------------------------------------------------------------------------------------------------------------------------------------------------------------------------------------------------------------------------------------------------------------------------------------------------------------------------------------------------------------------------------------------------------------------------------------------------------------------------------------------------------------------------------------------------------------------------------------------------------------------------------------------------------------------------------------------------------------------------------------------------------------------------------------------------------------------------------
>cds.Unigene39359_WHYR14030398_A_|m.38938_Unigene39359_WHYR14030398_A|g.38938__ORF_Unigene39359_WHYR14030398_A|g.38938_Unigene39359_WHYR14030398_A_|m.38938_type:3prime_partial_len:281_(-)_Unigene39359)
-----------------------------------------------------------------------------------------------------------------------------------MKTYYQLCILVALVFRVRSNPVPQN---------NDLTDEEFAKNYLKRLYNMKEVNKPSFG---------------------------------------------------------------------------------------------------------------RTTSEMSLK-LSQMQQFFGLKVTGILDDETIAMMKKPRCGVPDVAAFKSNALPIKWSTNSLTYRIEKYTP-DMSVAEVDESIDRALQVWARVTPLRFTRINSGVADIMISFGRGSHGDAYPFDGPSGTLAHAFAPSSGIGGDAHFDEDE----------------------NFTF-----------------------------------------------------------------------------------------------------------------------------SSTN----------------------------GFILFLVAAHEFGHSMGLSHSSDPGALMYPTYSYRDPKTFVLPADDVKGIQSLYGPN------PDKP----------VDPSK---------PNP----------------------PPV------------------------------------------------------------------------------------------------------------------------------------------------------------------------------------------------------------------------------------------------------------------------------------------------------------------------------------------------------------------------------------------------------------------------------------------------------------------------------------------------------------------------------------------------------------------------------------------------------------------------------------------------------------------------------------------------------------------------------------------------------------------------------------------------------------------------------------------------------------------------------------------------------------------------------------------------------------------------------------------------------------------------------------------------------------------------------------------------------------------------------------------------
>cds.Unigene37646_WHYR14030398_A_|m.37888_Unigene37646_WHYR14030398_A|g.37888__ORF_Unigene37646_WHYR14030398_A|g.37888_Unigene37646_WHYR14030398_A_|m.37888_type:complete_len:686_(+)_Unigene37646_WHYR1)
-----------------------------------------------------------------------------------------------------------------------------------MRSILAFMVLGACTLSAWSKPINSRHVSFPGDILKNMTDIQMADSYLERFGYKRILDKS--G---------------------------------------------------------------------------------------------------------------RQGAVLTHKALRRLQTQLGLEETGELDQPTIDAMKKPRCGVPDVRNYQTFDGDLKWDHNDVTYRILNYSP-DLDVSTIDDAFARAFKVWSDVTPLTFRRLYDGTADIMISFGKKDHGDPYPFDGKDGLLAHAYPPGEGVQGDAHFDDDEYWTLGKGPAIKTYFGNADGALCNFPFRFEGKSYSSCTTEGREDGLPWCA-TTANFDKDKKYGFCPSELLYTFDGNADGVPCVFPFVFEGKTYTSCTTEGRDDGYRWCATTSSFDKDKKYGFCPNRDTAVIGGNSEGEPCQFPFIFLEKSFTSCTSEGRSDGKLWCATTSNYDKDQKWGFCPDKGYSLFLVAAHEFGHALGLDHSNIQDALMYPMYKY--IADFSLHQDDIEGIQYLYGPKKGPKPTPPKPSTTTASTISTAKPTK---------KTPKTTPS-----------TASTTTPSVFTPVDPSVDPCTADRFDAITEIQGELHFFKDGYYWTSSSSGNKERKGPFLVSERWPGLPAKLDTAFEDPITKQMYFFAETQFWEFTGKNVRGPRSIEKLGLPANVDKVEGSLQRGKGKVLLFSGENYWRMDLKTQQMDKGFPQQTDMTFGGVPVDAHDVFLFKGNYYFCRNIYYWRMTSKRQVDRVGYVYELLNCPDY------------------------------------------------------------------------------------------------------------------------------------------------------------------------------------------------------------------------------------------------------------------------------------------------------------------------------------------------------------------------------------------------------------------------------------------------------------------------------------------------------------------------------------------------------------------------------------------------------------------------------------------------------------------------------------------------------------------------------------------------------------------------------------------------------------------------------------------------------------------------------------------------------------------------------------------
