# Supplementary material for: Prediction of Toxin Genes from Chinese Yellow Catfish Based on Transcriptomic and Proteomic Sequencing
Source: Int J Mol Sci. 2016 Apr 13;17(4):556. doi: 10.3390/ijms17040556 (PMC4849012; doi:10.3390/ijms17040556)
Supplement: Supplementary file 1 [file ijms-17-00556-s001.zip › ijms-124823-Supplementary materials/Supplementary S6.txt]

>gi|442742228|gb|JAA65082.1|_Za2G-Dr2_Desmodus_rotundus
-----------MSTMVPVLLSLLLL-LGLANTQNGHYSLSFHYTGVSRPGAGLPSFQATGYLNDQAFLHYDSGSGVAEPLGPWTEVKGMVD---WEKETQ-LQKAREDFFMKTLKEIMG--YYNDRGNHTLQGRFGCELQDNNYCGAFWTYIYDGREYIKFITEIPAWFPRQTKAVFTKEKWET-EGSVQRAKAYLEEECPRMLQNYLQYSKTFLDRQDAPSVSFTSQVGPGNLKTLKCLAYNFYPRPVSMYWTQAGSAVETDEWGAIVPSEDGTYHSWVTVKVPSSDTGPYSCHVQHSSLAQPLIIPWNEGQEAGAVGTS
>gi|442742230|gb|JAA65083.1|_Za2G-Dr1_Desmodus_rotundus
-----------MSTMVPVLLSLLLL-LGLANTQNGHYSLSFHYTGVSRPGAGLPSFQATGYLNDQAFLHYDSGSGVAEPLGPWTEVKGMVD---WEKETQ-LQKAREDFFMKTLKEIMG--YYNDRGNHTLQGRFGCELQDNNYCGAFWTYIYDGREYIKFITEIPAWFPRQTKAVFTKEKWET-EGSVQRAKAYLEEECPRMLQNYLQYSKTFLDRQDAPSVSFTSQVGPGNLKTLKCLAYNFYPRPVSMYWTQAGSAVETDEWG-------G-----------------------HRS---------------------
>cds.CL1168.Contig2_WHYR14030398_A_|m.3576_CL1168.Contig2_WHYR14030398_A|g.3576__ORF_CL1168.Contig2_WHYR14030398_A|g.3576_CL1168.Contig2_WHYR14030398_A_|m.3576_type:3prime_partial_len:215_(-)_CL1168.C)
-----------MSLCSTVMKTLIFFTFSLHLSSAVTHSLQYFYTAVT-PGINFPEFTALGQVDGGQFVYYDSKIGKAIPKTEWIQKVTADDPDYWNSGTQNLQDTQDSFKVNVATAMQR--FNQTTGVHTVQWMYGCELDDDGTVRGYSQWGFDGEDFISLDLKTVTWTAAKPQAVITKNKWDNNPGTTVARKNYLENTCIEWLKKYVSYGKETLERKDRPTASVFQK---------------------------------------------------------------------------------------------
>cds.Unigene48432_WHYR14030398_A_|m.44758_Unigene48432_WHYR14030398_A|g.44758__ORF_Unigene48432_WHYR14030398_A|g.44758_Unigene48432_WHYR14030398_A_|m.44758_type:3prime_partial_len:178_(-)_Unigene48432)
-----------MSLCSTVMKTLIFFTFSLHLSSAVTHSLQYFYTAVT-PGINFPEFTALGQVDGGQFVYYDSKIGKAIPKTEWIQKVTADDPDYWNSGTQNLQDTQDSFKVNVATAMQR--FNQTTGVHTVQEMYGCELDDDRTVRGYMQFGYDGEDFVSLDLKTVTWTAAKPQAVISKNKLDNNPGDTVG----------------------------------------------------------------------------------------------------------------------------------
