# Supplementary material for: Prediction of Toxin Genes from Chinese Yellow Catfish Based on Transcriptomic and Proteomic Sequencing
Source: Int J Mol Sci. 2016 Apr 13;17(4):556. doi: 10.3390/ijms17040556 (PMC4849012; doi:10.3390/ijms17040556)
Supplement: Supplementary file 1 [file ijms-17-00556-s001.zip › ijms-124823-Supplementary materials/Supplementary S7.txt]

>gi|332023466|gb|EGI63709.1|_Teneurin-3_Acromyrmex_echinatior
MSRLNGRLPGSHAASDHERDPDLEPSCLVRTPSGNFYNIPKIPKNEYNNKNQSTGNSPIKVELQNNMDR------------------------------------------------------------------------------------------------------VPLPYGHAPSMIPMRRQSIRCHFRKGIDWCSWKLIAIVVIMLSLCLTAALTYVAVN----WSYQGTKACSVLVGENTDAKPSSGEANKTSTSSTSTSSQSSGRTRPQSSSGGSISTSDSMLLDGVVYNRKRRDTFNEHALHQTVAPSSSRDPEELSLT-TVAEAETSGFGQRSVSLHEESSGKVVHDPEHVDG----QSPVRGAIDRSIKATK---DAPPESSGSTAPSRVIQLVVNVSSTATNYSHDHSIHTTVAVDHLASSSSVSVGSGNSLASAS--VRQSPHNETSSTTSRSSQDTSAKYIPKFVAADGN-----VHVASKAPVTKLSRDDSTDFDRDIDNAGTSESSDFVESSGGIEATTSASGSESTKLGADSSDYSQVVGGTAENSRNVFPVDYSDNIDDSIVEPTTVTEIRLNELGSEDQQSNVSNS-NSSGELVPVEMNREEIDASTVLPSTT--TDKITLNTLSSKD-KNVEKFEDVAEAENRDD-VFEEKINSDENERSIIFERNNSNSNIITN----SESFNIVKEMRELSREFSSSEFVASSNLAKTSEQSEELQQDYPVPIYSYGQDDVEIVDLHDKKQPVETAKAELPAKSPESIPILNNDVKMNAALR-QKWNKDNIQIIEREKNDEEFLRKFKKQFHEAST-ANESVENSPSIKTNYNSPLTDTLHETMHDSLGNASPRFPS----QSDPPVIQRVQIIEVPVYRDP----SQPSSSSSSFSSSSHRVLINVTIATEDSSAVSSKPLYVLSVSVPTESGAISHSSGINVDQAQMRTAEQLSEPSAASMKKIPVNDNESINAVDTRLPPPPQPPASPPAPIWAGGECECSCPCMGSSSDEWDNFSAIDDDDFEEELESVNSTLLAENSPEEPGERLTDKR--DGELSSKDSVRPDATSTTEDYYPFS--TDTAESSESTNETSASTYEPEVSTDAWSCSGSTPLPPEPTILILEGARTFPARSFPPDGTTFAQVG-LGQKLSKEIPPYGYWNMQFYQSEAAYVRFDYNIPRGASIGVYARRNALPTHTQYDLLEVLSGFKARTTRASH--------------PSIKKEVTKYMEPGHWFLSLYNDDGDPHEVSFIAVIAEDMTHNCPNGCSGKGECLLGHCQCKPGFGGEDCSESVCPVLCSQR------------------------------GEYINGECQCNPGWKGKECSLRHDECEVPDCNGHGHCTNGKCNCVRGYKGKYCEEVDCPHPTCSGHGFCAEGTCICKKGWKGADCSQMDKEALQCLPDCSGHGNFDLETQTCVCEPMWSGDDCSKELCDLDCGPHGHCVDNACD--------------------CLPGWSGELCNLKQCDPRCNEHGQCKNGTCLCVTGWNGKHCTM-------------------EGCPNSCSG--------HGQCRVSNDAQW------------ECQCYNGWDGKDCSVLLEQNCSDGRDNDKDGLIDCADPECCSNHICHSSQLCVSAPKPIDILLRKQPPA---ITASFFERMKFLIDEGSLQNYARQETFNES---------------------------------------------------RSAVIRGRVVTHLGTGLMGVRVSTS-TPLEGFTLTRDDGWFDLLVNGGGAVTLQFGRSPFKPQSHIVFVPWNEVVIIDKIIMSTAEE----------KPPIHVP----------HACAAHDYDLMKPVVLATWKHGFQGACPDKSAILAESQVIQESLQIPGTGLNLVYHSSRAAGYLSTIQLQLTPEVIPPTLNLIHLRITIEGILFEKIFEADPVIKFTYAWNRLNVYRQRVYGVTTAMVKVGYEYSDCKDI-IWDVQTTKLSGHDMSISEVGGWNLDIHHRYNFHEGILQKGDGSNIYLKHKPRVILTTMGDGHQRPLECYDCDGQASKQRLLAPVALATAADGSIFVG--DFNLVRKILVDGTVRTVVRLNATRVSYRYHIALSPLDGVLYISDPESHQIIRVRDTNDYTDPDHNWETVVGSGERCLPGDEAHCGDGALARDAKLAYPKGVAVSADNVLYFADGTNIRMVDRDGIITTVIGNHMHKSHWKPIPCEGTLNVEEVHLRWPTELAINPLDNSLHMIDDHMVLQLAPDGRVKVVAGRPLHCAS--------------PSASFDTELAT-HATLVMPQSVAFGPSGDLYIAESDSQRINRVRVIGTDGKISPYAGAES-----KCNCLERG--------CDCFEAD----HYLASTSKFNTISAVAVSPDGVVHIGDQANYRIRSVTASIPDASGAREYEIYAPDTQEIYVFNRFGQHISTRNILTGEIVYQFTYNVNTSNGKLSTVTDAAGNKVFLLRDYSSQVNSIENTKGQKCRLRMSRMKMLHELSTPDDYNVTFDYHGPTGLLKTKLDSTGRSYVYNYDEFGRLTSAVTPTGKVISLTFDLS-LKGAVVKVGQNNRKPISMLIKGSSVVTKIGEAEQRTTVLADG-SVGRVTPWAHTVSTDSMP-----YSILAELEPLLGESYPVPAKQRTEIAGDLANRFEWRYFLRKVQGNKNRGNSKAIAQVGRKLRVNGEILLSLEYDRETNTVAVFMDDRVELLNVTYDRTARPVKWGPRNGIFAGVELEYDRFSRLTSWTWGDISETYGFDRSGRLYEIKYSDGTSMVYAFKDMFSILPLKVTTPRGSDYLLQYDEAGALQSLTTPRGHIHTFSLQTSLGFYKYQYYSPMNRHPYEILYNDDGQILAKVYPHQSGKVAYVYDHAGKLETTLAGLSSIHYTYQETTSLVRSIDINEPNFEMRIEYKYHAGIVKDEKIKFGSKSGMDNAHYRYQYDGNARISGIEVDINGKQLPQLRLKYNQNLGVLEGVGDLRIYRNLFNRSVMQDSSKQFFTVTDYDEHGRIKTVLMNIRSFDVFRMELEYDNRNRIKMRKLTIGKESMEKKEWSRMEKITYNADGHVLEVAD-TENNWQYAYDENG--NVIGVTEHNEKIVLGYDSGDRVVQYGDVEFNSYDGRGFVVIRG-EHKYRYNSRGQLIHASEHKK-FQIWYFYDDRGRLVSMNDDRENITQFFYANPKTPDLITHVHFPKSSKTFRFLYDSRDFLMTVETSE-QRFYIATDQNGSPLALFDTNGNLIKEMRRTPFGKIIKDTNPDFYLPIDFHGGLFDPNTKLIYLN-KRLYDPTVGQWMTPAWEQMANELTTPTDIFIYRFRNNDPINFKQN--VEYMTDLGSWLKLYGYDISMMLGSEYTKQMVYQPSATVTSP--------QLTPDFGVMSG-LQCIVNRVQEKFSDLGFVPKPLLKLEPKTRNLLPRVAHRRAVFGEGILVSRVG-GRALVSVVDGVNSVVQDVVTSVFNNSYFLPLHFSVH--DQDVFYFVKDNALKIRDDMEELHRLGSMFNVSTHET-TEHGAGTWKELRLHNPDAAVVIKYGADPEQERHRILKHAHKRAVERAWEIEKQLVMAGFQGRGDWSKEEKDELMSRGTVDGYEGVDIHSVHRYPQLADDPGNVAFTRDTKRXXXXXXXXXXXXXXXXAATGATGLTDTIRDSRTPRREFKVSLGT-
>gi|332028723|gb|EGI68754.1|_Teneurin-3_Acromyrmex_echinatior
---------------------MVMPGFPLRAAAVPHY-------------------SP-----------------------------------------------------------------------------------------------------------------------YSPSRFHIDK---RCQHR-----CSWKCFSIALILLAVALTAMLAYFAAV----------------------------------------------------SSMRPIDSTNCILVQ----------------------------------------------------------------------------------------------------------------------------------------------------------------------------------------------------------------------------------------------------------------------------------------------------------------------------------------------------------------------------------------------------------------------------------------------------------------------------------------------------------------------------DIKAVTHEN-------------------------------------------AHIHDS-----------------------------------------------------------------------------ISTQIPTEES-------------------------------LPTSTAEHSSAADSAGDQQSDPQIQQSAQQWP--------------------------------------AVLELQAYN-----------------------VAHSAIIQPYHFWN----------TEFRNKQPAFIRLNLTLPWGAN-----------FAVYGRRNVAPSVTQYDFVEFVKGGRVVHRLKRDIT--AVSFMQ----------------STSPQDIHVERVPQPVALYQHVLIKRTIVEP---------------------LMVNVSLLQYFDTGDWFLSVYNDELQPYKVTLVVTEAEGVSTTCPNDCSGRGSCYLGKCDCIDGYQGADCSKSVCPVLCSSH------------------------------GQYGGGVCHCEEGWKGAECDIPLGDCQVPDCNQHGQCVRGSCVCNPGWKGNFCDEPDCSDPNCSGHGACVSGKCYCKAGWQGERCNQVDQQVYQCLPGCSDHGTYDLESAACVCEEHWTGVDCSQPSCGLDCGLHGSCEQGRCK--------------------CHDDWTGTKCDQKPCDLRCAEHGQCKNGTCVCSQGWNGRHCTL-------------------PGCENGCS--------RHGLCTLQDGEYS-------------CECSTGWAGRDCSIRLELECNDYVDNDEDGMMDCSDSECCSHEACSEHIMCLASNNPVDVLLRKQPPS---VTASFYQRVKFLVEENSVQSYAHMDEYTESPGPRSMPMESPLVVGPGDPFDPGYTELIRVSLGLLHQGTRAKGGVMGHNPRRVAVMRGQVVTEQGLGIVGIRVSVDRDSRFGFTLTRTDGWFDVLVNGGGAVTLQFQRSPFKPLTRTVFVPWNQIVVLPPVVMILSKEGESYKSNQPPSPAVGFPGISMGLFSEHGPCLEHDHETLRPIIVSTWMPEKVGGLPGKSLVFAESQIVQESIAIPGSNLHLMYQSSQAAGYLSTVRMQLTGPFIPKSLTHVHVHVEIEGSLHTKTYEADPNLTHTFAWNKRNVYKQKVYGVAQARISIGYQHSTCPSV-IWETQTATLQGFDVDISDIGGWGLDIHHHYNFHEGILQKGDGSTLHFKQYPRTVKVVMGTGLQRSLVCQNCDGLAKDARLLTPVALASGPDGSIYVG--DFNLVRRITPEGKVYTVLILSATQVAYQYYLCISPADGHLYISDPEKHQILKALSLEQVQDPSINIEPVVGSGERCIPGDEGHCGDEGPAIHAKLAHPKGIAIAADKTMYIADGTNIRAVDPRGIIHTLVGHHGHHNHWSPAPCIGAIPAHQAQLQWPTGLTLSPLDGSLHFIDDRLVLKLTSDLKVRVVAGTPLHCTSNANNN-NGNDELPKLNSSLTTNLKKSDEVLGSVLAVGFSPTGELYIADRDSHRVNSIRIVDSSGKMSHFAGQQQERLRGQCECNNTTPSTKDLDTCTCTDDTSSTETLLSSNAKFTAISALAVSPDGVLHVADQGSLHILALQPYLPNHDENGEFRIPFPPSNEIYVFNRYGQHISTKDLTSGKTRYSFLYSKNTSFGKLSTVTDSAGNKIQFLRDYSSVVSSIENTQDHKSELKISAVGFLEKLSERGRAEIALGYDGSTGLLTSRSGGD-ETYIYNYDSLGRVTDVILPTGEKLKLLSDLSDNEGLLVKVSAP-LQALSKGDKQRIVEFEMKNEKSKMLTVTDGTKLMKAIAFTNSSLEVLLPGGGRVLSAATTKHPLLKPALPVEAEMLPMWSYQLMSLGELTNTMTTTY-NLVGEVSHPQQTLNREIWVNDTRVISVEFEQAFSRETFYDKAGTPLLTVTFDLAGLPLLWQPYEQGHN-LSITYDRFNRIDSWKWGASDESYAYDRHGQLAEITNSKDGTKRYTYNDFN--MLSKITLASNRQFSLQYDDDGGLRHIILPSETKHSFSCQASLGFLRVTYTPPGSTRAYLQHYSHEGNLLQTVFPGDGARIVYRYHTSGQLAEVVHGDGKSEIRYTESG-LPSEVIHSERDVEYKWDYQYSAGLLVEERIDFGAKTGLSNAKFTFEYDSNFRLIAVQGRIGGQTLPPHTMAYSPRSGTLEQIGQFKVTRPQSNETTVFDGTALFSRTT--DDRFLETQVTVTIHRMEVFRMEFTHDSRGRINQTRTYTRNVAVN--TYTNVKNYTWDCDGQLTGVEA-QEP-WGFKYDANG--NMLSLTYRGNTIPMEYNAMDRIVKFGEGLY-KYDNRGLVVQNAREERFNYNAKGLLVRATKRGR-FDVRYYYDHLDRLATRKDNYGNVTQFFYNNQKRPHEVSQIYSPRDGKLMSLVYDDRGHLIYAQVYR-HKYYIATDQCGTPIMIFNQYGEGIREIMRSPYGHIVYDSNPYLYLPVDFCGGLLDQVTSLVHMPNGKVYDPLIGQWMSPLWENVLDRVDKPTHLHLYRFNGNDPIDVRHTDRPSQPTDHISWLSHLGYDLKSLAPQLFPDELPESLVPRALGPGTSIFGKKKRTRNLGVQSGFLAHIAQRHSGDAVSLSAPPRSALKKDTSELIPSRLGAASDPPFGKGILVSRTADGQAVVSSVPSANAIYGDVFTSVFNRSYFLPFTFVVHSAQQDAFYFVKEETWRASEDRGQLKRLGGQVNTTFHENENGSGSSSLIDVKIHGASYVVNLRYGTTAEKEKQRLLHHAKATAIRKAWHREREALKTNTPTSVEWMVAEQDEILKVGLASNYEGEY-----------EDPYNIRFVKKAVDQSSKKRR---------------------RRRGAPSCKLWWLDKMC
>gi|307167252|gb|EFN60940.1|_Teneurin-3_Camponotus_floridanus
---------------------MVMPGFPLRAAAVPHY-------------------SP-----------------------------------------------------------------------------------------------------------------------YSPSRFHIDK---RCQHR-----CSWKCFSIALILLAVALTAMLAYFAAV----------------------------------------------------SSMRPIDSTNCILVQ----------------------------------------------------------------------------------------------------------------------------------------------------------------------------------------------------------------------------------------------------------------------------------------------------------------------------------------------------------------------------------------------------------------------------------------------------------------------------------------------------------------------------DIKAVTHEN-------------------------------------------AHIHDS-----------------------------------------------------------------------------ISTQIPTEES-------------------------------LPTSTAEHSSAADSAGDQQSDPQIQQSAQQWP--------------------------------------AVLELQAYN-----------------------VAHSAVIPPYHFWN----------TEFRNKQPAFIRLNLTLPWGAN-----------FAVYGRRNVAPSVTQYDFVEFVKGGRVVHRLKRDVTSEAVSFMQ----------------SGSSQDVHAEHTAQPATSYQHVLIKRTIVEP---------------------LMVNVSLLQYFDTGDWFLSVYNDELQPYKVTLVVTEAEGVSTTCPNDCSGRGSCYLGKCDCIDGYQGADCSKSVCPVLCSSH------------------------------GQYGGGMCHCEEGWKGAECDIPLGDCQVPDCNQHGQCVRGSCVCNPGWKGAFCDEPDCSDPTCSSHGACVSGKCYCKAGWQGERCNQVDQQVYQCLPGCSDHGTYDLESAACVCEEHWTGVDCSQPSCGLDCGPHGSCEQGRCKSVYTRPVHIRRPLYIGILYGSFVDVATGIPELDAMTIGLERNAIKNHAIHVAPNMASAKMEPV-------------------YAVKDGMEGIAHYLDAKMDAAAMDYAPYRTANIVANVRPDGPVEIAAYDSNWNVMIMLTMMKISNRSSSSDGMMDCSDSECCSHDACSEHIMCLASNNPVDVLLRKQPPS---VTASFYQRVKFLVEENSVQSYAHMDEYTES---------------------------------------------------RVAVMRGQVVTEQGLGIVGIRVSVDRDSRFGFTLTRADGWFDVLVNGGGAVTLQFQRSPFKPLTRTVFVPWNQIVVLPPVVMILSKEGESYKSNQPPSPAVGFPGISMGLFSEHGPCLEHDHETLRPIIVSTWMPEKVGGLPGKSLVFAENQIVQESIAIPGSNLHLMYQSSQAAGYLSTVRMQLTGPFIPKSLTHVHVHVEIEGSLHTKTYEADPNLTHTFAWNKRNVYKQKVYGVAQARISIGYQHSTCPSV-IWETQTATLQGFDVDISDIGGWGLDIHHHYNFHEGILQKGDGSTLHFKQYPRTVKVVMGTGLQRTLVCQNCDGLAKDARLLTPVALASGPDGSIYVG--DFNLVRRITPEGKVYTVLILSATQVAYQYYLCISPADGHLYISDPEKHQILKALSLEQVQDPSINIEPVVGNGERCIPGDEGHCGDEGPAIHAKLAHPKGIAIAADKTMYIADGTNIRAVDPRGIIHTLVGHHGHHNHWSPAPCIGAIPAHQAQLQWPTGLTLSPLDGSLHFIDDRLVLKLTSDLKVRVVAGTPLHCTSNANSNSNSNGELPKLNSSITTNLKKPDEVLGSVLAVGFSPTGELYIADRDSHRVNSIRIVDSSGKMSHFAGQQQERLRGQCECNNTTPSTKDMDTCACTDDTSSTETLLSSNAKFIAISALAVSPDGILHVADQGSLHILALQPYLPNHDESGEFHIPFPPSNEIYVFNRYGQHISTKDLTSGKTRYSFLYSKNTSFGKLSTVTDSAGNKIQFLRDYSSVVSSIENTQDHKSELKISAVGFLEKLSERGRAEIALGYDGSTGLLTSRSGGD-ETYIYNYDSLGRVTDVILPTGEKLKLSSDLSDDEGLTVKVSAP-LQALSKGDKQRIIEFKMKNEKSKMLTITDGTKLMKAVAFTNSSLEVFLPGSGRILSAATTKHPLLEAALPVEAEMLPMWSYQLMSLGELTNTMTTTY-NLVGDVSHPQQTLNREIWVNDTRMIGVEFEQAFSRETFYDKAGTPLLTVTFDPAGLPLIWQPHEQGHN-LSITYDRFNRIDSWKWGASDESYGYDRHGQLAEITNSKDGTKRYTYNDLN--MLWKITLASSRQFTLQYDDDGGLRHIILPSETKHSFSCQASLGFLRVTYTPPGSTRAYLQHYSHDGNLLQTVFPGDGARTVYRYHTSGQLAEVVHGDGKSEIRYTESG-LPSEVIHSERDVEYKWDYQYSAGLLVEERIDFGAKTGLSNAKFTFEYDSNFRLIAVQGRIGGQTLPPHTMAYNPRSGMLEQIGQFKVTRPQPNETTVLDGTALFSRTT--DDRFLETQVTVTIHRMEVFRMEFTHDSRGRINQTRTYTRNVAVN--TYTNVKNYTWDCDGQLTGVEA-QEP-WGFKYDANG--NMLSLTYRGNTIPMEYNNMDRIVKFGDGLY-KYDNRGLVVQNAREERFNYNAKGLLVRATKRGR-FDVRYYYDHLDRLATRKDNYGNVTQFFYNNQKRPHEVSQIYSPRDGKLMSLVYDDRGHLIYAQVYR-HKYYIATDQCGTPIMIFNQYGEGIREIMRSPYGHIVYDSNPYLYLPVDFCGGLLD-------------------QWMSPLWENVLDRINKPTHLHLYRFNGNDPIDVRHTDRPSQPTDHISWLSHLGYDLKSLAPQLFPDELPDSLVPQALGPGTSIFGKKKRTRNLGVQSGFLAYIAQRHSGDAVSLSAPPRSALKKDTSELIPSRLGAASDPPFGKGILVSRTADGQAVVSSVPSANAIYGDVFTSVFNRSYFLPFTFVVHSAQQDAFYFVKEETWRASEDRGQLKRLGGQVNTTFHENENGSGSSSLIDVKIHGASYVVNLRYGTTAEKEKQRLLHHAKATAIRKAWHREREALKANTPTSVEWMVAEQDEILKVGLASNYEGEYIHDAQQYPELAEDPYNIRFVKKVVDQSSKKRR---------------------RRRGAPSCKFWWLDKMC
>gi|307187110|gb|EFN72354.1|_Teneurin-3_Camponotus_floridanus
MSRLNGRLPGSHAASDHERDPDLEPSCLVRTPSGNFYNIPKIPKNEYNNKNQSTGNSPIKVELQNNMDR------------------------------------------------------------------------------------------------------VPLPYGHAPSMIPMRRQSIRCHFRKGIDWCSWKLIAIVVIMLSLCLTAALTYVAASNLVNWSYQGSKACTVLVGENTDAKPSSSEANKTSTSSTSTTSQSGGKTRQPSSSGGSISTSDSMLLDGVVYSRKRREAFNEHALHQTVALPPPRDPEEPSLIPTALEAETSGFEQRSVPLHDKFPGKVVHDSEHADG----PGPAKEAVDRSIEAN----EVTEES-----------LVVNVSATTTNYSHDHTTHITVA-DHLSSSSSVSVGSGRSSASTSEFSRESPDDEASATTSSWLPEIFPVVDKDAVDALEKSATREEHVVMKAPNSKLVRDDSADFDRDTDNASMSESSDIGESGDGTEATTSASDAESAKLGADSSDYDRVVGGTIENDSNVSPVDYNGNIDVADTIVEAVTEVRSIEL-TEDQGSNVSNF-NTSEQLVSVEMDRNKVDASTVSSNVN--DEETTFRALLSNDEKIKESEEHRIKIEGEHD-KSKEEIISDENNGSAVFTEDISKTINMTTKSIKSQTSDIVKETRELSQESSSSESEASFNIVNPPEQSEELQKDYPLPIYSYGQDEIEIVDLHRKKQSIG--KAKNPTKTS---EILDNNVKMKVVSRESRQNKDDVRIITREESDDELLRKFKEKFHEAAVDANEPVENSSLIRTNYNSPPTSTLHETVHDSSGNASPRFPSNTDHLSNSPITQRVQIIEVPVYRD-----AHSGPSSSSSSSSPHRVLINVTIAAENPSAASSRPLYVLSVSVPTEDG---HSSGINIDQAQV--------PPAASMKKIPAKDAESISVVDTRLPPPPQPPASPPAPIWAGGECECSCPCMGSSSDEWDNFSAIDDN-LEQELESVNATMLDDELLE-SGEKSADGREQDTESAVKDSAKINATISTTENYYLSTMDDLAKNSESIDGSSTSTYEPEVSTDPWVCSGSTALPPEPTILILEGARTFPARSFPPDGTTFAQVS-LGQKLSKEIPPYGYWNMQFYQSEAAYVRFDYSIPRGASIGVYARRNALPTHTQYDLLEVLSGFKARTTRASHVS----------VIPSIKKEVTQYMEPGHWFLSLYNDDGDPHEVSFIAVIAEDMTHNCPNGCSGKGECLLGHCQCNPGFGGEDCSESVCPVLCSQR------------------------------GEYINGECQCNPGWKGKECSLRHDECEVPDCNGHGHCTNGKCNCVRGYKGKYCEEVDCPHPTCSGHGFCAEGTCICKKGWKGADCSQMDKEALQCLPDCSGHGNFDLETQTCLCEPMWSGDDCSKELCDLDCGPHGHCVDNACD--------------------CLPGWSGELCNLKQCDPRCNEHGQCKNGTCLCVTGWNGKHCTM-------------------EGCPNSCSG--------HGQCRVSNDAQW------------ECQCYDGWDGKDCSVLLEQNCNDGRDNDKDGLIDCADPECCSNHICRSSQLCVSAPKPIDILLRKQPPA---ITASFFERMKFLIDEGSLQNYARQETFNES---------------------------------------------------RSAVIRGRVVTHLGTGLMGVRVSTS-TPLEGFTLTRDDGWFDLLVNGGGAVTLQFGRSPFKPQSHIVFVPWNEVVIIDKIVMSTAEE----------KPPVHVP----------HACAAHDYDLMKPVVLATWKHGFQGACPDKSAILAESQVIQESLQIPGTGLNLVYHSSRAAGYLSTIQLQLTPEVIPATLNLIHLRITIEGILFEKTFEADPVIKFTYAWNRLNVYRQRVYGVTTAMVKVGYEYSDCKDI-IWDVQTTKLSGHDMSISEVGGWNLDIHHRYNFHEGILQKGDGSNIYLKHKPRVILTTMGDGHQRPLDCYDCDGQASKQRLLAPVALATAADGSIFVG--DFNLVRKILVDGTVRTVVRLNATRVSYRYHIALSPLDGVLYISDPESHQIIRVRDTNDYTDPDHNWETVVGSGERCLPGDEAHCGDGALARDAKLAYPKGVAVSADNVLYFADGTNIRMVDRDGIITTVIGNHMHKSHWKPIPCEGTLNVEEVHLRWPTELAINPLDNSLHMIDDHMVLQLAPDGRVKVVAGRPLHCAS--------------PSASFDTELAT-HATLVMPQSVAFGPSGDLYIAESDSQRINRVRVIGTDGKISPYAGAES-----KCNCLERG--------CDCFEAD----HYLASTSKFNTISAVAVSPDGVVHIGDQANYRIRSVTASIPDASGAREYEIYAPDTQEIYVFNRFGQHIATKNILTGETVYLFTYNVNTSNGKLSTVTDAAGNKVFLLRDYSSQVNSIENTKGQKCRLRMSRMKMLHELSTPDNYNVTFDYHGPTGLLKTKLDSTGRSYVYNYDEFGRLTSAVTPTGKVISLTFDLS-LKGAIVKVGQNNRKPISMLIKGSSVVTKVGEAEQRTTVLADG-SVGRVTPWAHTVSTDSMP-----YSILAEIEPLLGESYPVPAKQRTEIAGDLANRFEWRYFLRKIQGNKNRGNSKAIAQVGRKLRVNGEILLSLEYDRETNTVAVFMDDRVELLNVTYDRTARPVKWGPRNGIFAGVELEYDRFSRLISWTWGDISETYGFDRAGRLYEIKYSDGTSMVYAFKDMFSSLPLKVTTPRGSDYLLQYDEAGALQSLTTPRGHIHTFSLQTSLGFYKYQYYSPMNRHPYEILYNDDGQILAKVYPHQSGKVAYVYDHAGKLETTLAGLSSIHYTYQETTSLVRSIDINEPNFEMRIEYKYHAGIVKDEKIKFGSKSGMDNAHYRYQYDGNARISGIEVDINGKQLPQLRLKYNQNLGVLEGVGDLRIYRNLFNRSVMQDSSKQFFTVTDYDEHGRVKTVLMNIRSFDVFRMELEYDNRNRIKMRKLTIGKESMEKKEWSRMEKITYNADGHVLEVAD-TENNWQYAYDENG--NVIGVTEHNEKIVLGYDSGDRVAQYGDVEFNSYDGRGFVVIRG-EHKYRYNSRGQLIHASEHKK-FQIWYFYDDRGRLVSMNDDRENITQFFYANPKTPDLITHVHFPKLSKTFRFLYDSRDFLMTVETSE-QRFYVATDQNGSPLALFDTNGNLIKEMRRTPFGKIIKDTNPDFYLPIDFHGGLFDPNTKLIYLN-KRLYDPTVGQWMTPAWEQMANELTTPTDIFIYRFRNNDPINFKQN--VEYMTDLASWLKLYGYDISTMLGSEYTKQMVYQPSAIVTSP--------QLTPDFGVMSG-LQCIVNRVQEKFSDLGFVPKPLLKLEPKTRNLLPRVAHRRAVFGEGILVSRVG-GRALVSVVDGVNSVVQDVVTSVFNNSYFLPLHFSVH--DQDVFYFVKDNALKIRDDMEELHRLGGMFNVSTHET-TEHGAGTWKELRLHNPDAAVVIKYGADPEQERHRILKHAHKRAVERAWEIEKQLVMAGFQGRGDWSKEEKDELMSRGTVDGYEGVDIHSVHRYPQLADDPGNVAFTRDTKRKRRKSGN---------------------RRNRTHRHDS-------
>gi|607356256|gb|EZA50796.1|_Teneurin-3_Cerapachys_biroi
MSRLNGRLPGSHAASDHERDPDLEPSCLVRTPSGNFYNIPKIPKNEYNNKNQSTGNSPIKVELQNNMDRNSCRANRRMIGSETVADFCSSASFFSAWHSRDPHESSIQSSPARDARRRESPVLRVLVDYSPQALEENALLKLAKRERVGGSGGGNVQYKHTRGLLLFHGGIVPLPYGHAPSMIPMRRQSIRCHFRKGMDWCSWKISAIILIAILVCLMTAVIFMAASNFLYLDQDTTKSCTVLVGENTDAKPSSSEANKTSTSSTSTSSQSSGRTRQQSSSGGSISTSDSMLLDGVVYSRKRRDAFNEHALHQTVSPPSP-DPEEPPSR---PTTEASGSGQRLVPLHDGIPGKIVHDPEHDADDRGPPPPAEEAVDRSTAAAGVAEDASPESPRLTTPPSAPLLLVNVSAT-TNYSHDHSTHTTVAVDRLTSSSSVSVDSDHP-DPASPSVHESLYKEESGTIASSPE--------------------------GTREQHISARSSVVDDEDAGNARTSESSD-AESSDNIEATTSASGMESAKLGVDSSEYKNVVDETTGNDSGVFPVNYTGNIDVADSVVESSTVTLSEKHSSEPTSDQRSNVSNLSDELVPVELDQEKVDDITVPPSVVDVDSETESDALPDTDENIAKPVKDVNKIAEDHGGVSKEKINGTESGNRSVEASDSVSETIDTSVKSKSRTSGVMKETRELPREHSSS------NIVKAPERSEELQGDYPVPIYSYGQDEVEIVNLHHKKQTIADEKDHTHAKPPVDIKINDN-AKADTVSR-KERDKDNLRVIMRESSDEEFLRKFEEQFREASVELEESAEDPPLVKTVHDPPPANTLHETLHDSSGNASPRFPSNADHLSNSPMTQRVQIVEAPVYHDDHSGASSSSSSSSSSSSSSHRVLINVTIATGDSNVASSRPLYVVSVSVPTEVDATGRSSGINIEQTQVHTAEWPAEPPAS-MKKIPVNDGESMGAVDTRLPPPPQPPASPPAPIWAGGECECSCPCMGSSSDEWDNFSAIDDN--EEDLGRVNSTLLAEKSPE--SRESTATKPDEEESATKNSASINVTSTTEDYYSSSMDDTVETNGMTNDTTATPTYEPQVSTEMWACSGTTPLPPEPTILILEGARTFPARSFPPDGTTFAQVS-LGQKLSKEIPPYGYWNMQFYQSEAAYVRFDYSIPRGASIGVYARRNALPTHTQYDLLEVLSGFKARTTRASH--------------PSIKKEVTQYMEPGHWFVSLYNDDGDPHEVSFIAIIAEDMTHNCPNGCSGKGECLLGHCQCNPGFGGEDCSESVCPVLCSQKVMFILRNNFHECAHVNNCDSSNNPVCRPDLGEYINGECQCNPGWKGKECSLRHDECEVPDCNGHGHCTNGKCNCVRGYKGKYCEEVDCPHPTCSGHGFCAEGTCICKKGWKGADCSQMDKEALQCLPDCSGHGNFDLETQTCLCEPMWSGDDCSKELCDLDCGPHGHCVDNACD--------------------CLPGWSGELCNLKQCDPRCNEHGQCKNGTCLCVTGWNGKHCTM-------------------EGCPNSCSG--------HGQCKVSHDAQW------------ECQCYDGWDGKDCSVLLEQNCNDGRDNDKDGLIDCADPECCSNHICRSSQLCVSAPKPIDILLRKQPPA---ITASFFERMKFLIDEGSLQNYARQETFNES---------------------------------------------------RSAVVRGRVVTHLGTGLMGVRVSTS-TPLEGFTLTRDDGWFDLLVNGGGAVTLQFGRSPFKPQNHIVFVPWNEVVIIDKIVMSTAEE----------KSPMHVP----------HACAAHDYDLMKPVVLATWKHGFQGACPDKSAILAESQVIQESLQIPGTGLNLVYHSSRAAGYLSTIQLQLTPEVIPATLNLIHLRITIEGILFEKIFEADPVIKFTYAWNRLNVYRQRVYGVTTAMVKVGYEYSDCKDI-IWDVQTTKLSGHDMSISEVGGWNLDIHHRYNFHEGILQKGDGSNIYLKHKPRVILTTMGDGHQRPLECYDCEGQASKQRLLAPVALATAADGSIFVG--DFNLVRKILVDGTVRTVVRLNATRVSYRYHIALSPLDGVLYISDPESHQIIRVRDINDYTDPEHNWETVVGSGERCLPGDEAHCGDGALARDAKLAYPKGVAVSADNVLYFADGTNIRMVDRDGIITTVIGNHMHKSHWKPIPCEGTLNVEEVHLRWPTELAINPLDNSLHMIDDHMVLQLAPDGRVKVVAGRPLHCAS--------------PSASFDTELAT-HATLVMPQSIAFGPSGDLYIAESDSQRINRVRVIGTDGKISPYAGAES-----KCNCLERG--------CDCFEAD----HYLASTSKFNTISAVAVSPDGVVHIGDQANYRIRSVMASIPDASGAREYEIYAPDTQEIYVFNRFGQHIATKNILTGETVYLFTYNVNTSNGKLSTVTDAAGNKVFLLRDYSSQVNSIENTKGQKCRLRMSRMKMLHELSTPDNYNVTFDYHGPTGLLKTKLDSTGRSYVYNYDEFGRLTSAVTPTGKVISLTFDLS-LKGAVVKVGQNNRKPVSMLIKGSSVVTKVGEAEQRTTVLADG-SVGRVTPWAHTVSTDTMP-----YSILAEIEPLLGESYPVPAKQRTEIAGDLANRFEWRYFLRKVQGNKNRGNSKAVAQVGRRLRVNGEMLLTLEYDRETNTVAVFMDERVELLNVTYDRTARPVKWGPRNGVFAGVELD-----RLTSWTWGDISETYGFDRAGRLYEIKYSDGTSMVYAFKDMFSSLPLKVTTPRGSDYLLQYDEAGALQSLTTPRGHIHTFSLQTSLGFYKYQYYSPMNRHPYEILYNDDGQILAKVYPHQSGKVAYVYDHAGKLETTLAGLSLIHYTYQETTSLVRSIDINEPNFEMRIEYKYHAGIVKDEKIKFGSKSGMDNAHYRYQYDGNARISGIEVDINGKQLPQLRLKYNQNLGVLEGVGDLRIYRNLFNRSVMQDSSKQFFTVTDYDEHGRVKSVLMNIRSFDVFRMELEYDNRNRIKMRRLMIEKESIEKKELSRVEKITYNADGHVLEVAD-TENNWQYAYDENG--NVIGVTEHNEKIVLGYDSGDRVVQYGDVEFNSYDGRGFVVIRG-EHKYRYNSRGQLIHASEHKK-FQIWYFYDDRGRLVSMNDDRENITQFFYANPKTPDLITHVHFPKSSKTFRFLYDSRDFLMTVETSE-QRFYVATDQNGSPLALFDTNGNLIKEMRRTPFGKIIKDTNPDFYLPIDFHGGLFDPNTKLIYLN-KRLYDPTVGQWMTPAWEQMANELTTPTDIFIYRFRNNDPINFKQN--VEYMTDLASWLKLYGYDISSMLGSEYTKQMVYQPSATVTSP--------QLTPDFGVMSG-LQCIVNRVHEKFSDLGFVPKPLLKLEPKTRNLLPRVAHRRAVFGEGILVSRVG-GRALVSVVDGVNSVVQDVVTSVFNNSYFLPLHFSVH--DQDVFYFVKDNALKIRDDMEELHRLGGMFNVSTHET-TEHGAGTWKELRLHNPDAAVVIKYGADPEQERHRILKHAHKRAVERAWEIEKQLVIAGFQGRGDWSKEEKDELISRGTVDGYEGVDIHSVHRYPQLADDPGNVAFTRDTKRKRRKSGN---------------------RRSRTHRHDS-------
>gi|431902315|gb|ELK08816.1|_Teneurin-3_partial_Pteropus_alecto
----------------------LPPSHKQHSAQ------------------------------------------------------------------------------------------------------------------------------------------------HHPSITSLNRNSLTNRRNQSPAPPAALPAELQTTPESVQLQDSWVLG--------------------------------------------------------SNVPLESRHFLFKTG------------------------------------------------------------------------------------------------------------------------------------------------------------------------------------------------------------------------------------------------------------------------------------------------------------------------------------------------------------------------------------------------------------------------------------------------------------------------------------------------------------------------------------------------------------------------------------------------------------------------------------------------------------TGTTPLFST-------------------------------------ATPGYTMASGSVYSPPTRPLPRNTLSRSAFKFKKSSKYCS----------------------------WKCTALCAVGVS-----------------------VLLAILLSYFIAMHLFGLNWQLQQTENDTFENGKVNSDTMPTNTVS------------LPSGDNGKLGGFTQENNTIDSGELDIGRRAIQEVPPGVFWRSQLFIDQPQFLKFNISLQKDALIGVYGRKGLPPSHTQYDFVELLDGSRLIAREQRNLLESERAGRQARSVSLHEAGFIQYLDSGIWHLAFYNDGKNAEQVSFNTIVIESVVE-CPRNCHGNGECVSGTCHCFPGFLGPDCSRAACPVLCSGN------------------------------GQYSKGRCLCFSGWKGTECDVPTTQCIDPQCGGRGICIMGSCACNSGYKGENCEEADCLDPGCSNHGVCIHGECHCNPGWGGSNCEILK---TMCPDQCSGHGTYLQESGSCTCDPNWTGPDCSNEICSVDCGSHGVCMGGTCR--------------------CEEGWTGPACNQRACHPRCAEHGTCKDGKCECSQGWNGEHCTIGAKTFNTQIPCFPSLSLSTEGCPGLCNS--------NGRCTLDQNGWH-------------CVCQPGWRGAGCDVAMETLCTDSKDNEGDGLVDCMDPDCCLQSSCQNQPYCRGLPDPQDIISQSLQSPSQQAAKSFYDRINFLIGSESTHVIPGESPFNKS---------------------------------------------------LASVIRGQVLTADGTPLIGVNVSFFHYPEYGYTITRQDGMFDLVANGGASLTLVFERSPFLTQYHTVWIPWNVFYVMDTLVMKKEEN--------------DIP-----------SCDLSGFVRPNPIIVSSPLSTFFRSSPEDSPIIPETQVLHEETTIPGTDLKLSYLSSRAAGYKSVLKITMTQSVIPFNLMKVHLMVAVVGRLFQKWFPASPNLAYTFIWDKTDAYNQKVYGLSEAVVSVGYEYESCLDLTLWEKRTAILQGYELDASNMGGWTLDKHHVLDVQNGILYKGNGENQFISQQPPVVSSIMGNGRRRSISCPSCNGQADGNKLLAPVALACGIDGSLYVG--DFNYVRRIFPSGNVTSVLELSSN-PAHRYYLATDPVTGDLYVSDTNTRRIYRPKSLTGAKDLTKNAEAVAGTGEQCLPFDEARCGDGGKAVEATLMSPKGMAVDKNGLIYFVDGTMIRKVDQNGIISTLLGSNDLTSAR-PLTCDTSMHISQVRLEWPTDLAINPMDNSIYVLDNNVVLQITENRQVRIAAGRPMHCQVP--------------GVEYSVGKHAVQTTLESATAIAVSYSGVLYITETDEKKINRIRQVTTDGEISLVAGVPS-----ECDCKNDAN-------CDCYQSG----DGYAKDAKLSAPSSLAASPDGTLYIADLGNIRIRAVSKNKPLLNSMNFYEVASPTDQELYIFDINGTHQYTVSLVTGDYLYNFSYSNDND---ITAVTDSNGNTLRIRRDPNRMPVRVVSPDNQVIWLTIGTNGCLKSMTAQGLELVLFTYHGNSGLLATKSDETGWTTFFDYDSEGRLTNVTFPTGVVTNLHGDMDKAITVDIESSSR--------EEDVSITSNLSSIDSFYTMVQDQLRNSYQIGYDGSLRIIYASG--LDSHYQTEPHILAGTANPTVAKRNMTLPGENGQNLVEWRFRKEQAQGKVN-------VFGRKLRVNGRNLLSVDFDRTTKTEKIYDDHRKFLLRIAYDMSGHPTLWLP-SSKLMAVNVTYSSTGQIASIQRGTTSEKVDYDGQGRIVSRVFADGKTWSYTYLEKS----MVLLLHSQRQYIFEYDMWDRLSAITMPSVARHTMQTIRSIGYYRNIYNPPESNASVITDYNEEGLLLQTAFLGTSRRVLFKYRRQTRLSEILYDSTRVSFTYDETAGVLKTVNLQSDGFICTIRYRQIGPLIDRQIFRFS-EDGMVNARFDYSYDNSFRVTSMQGVINETPLPIDLYQFDDISGKVEQFGKFGVIYYDINQIIS---TAVMTYTKHFDAHGRIKEIQYEIFRSLMYWITIQYDNMGRVTKREIKIGP-----FANTTKYAYEYDVDGQLQTVYLNEKIMWRYNYDLNGNLHLLNPSNSARLTPLRYDLRDRITRLGDVQY-RLDEDGFLRQRG-TEIFEYSSKGLLTRVYSKGSGWTVIYRYDGLGRRVSSKTSLGQHLQFFYADLTYPTRITHVYNHSSSEITSLYYDLQGHLFAMEISSGDEFYIASDNTGTPLAVFSSNGLMLKQIQYTAYGEIYFDSNIDFQLVIGFHGGLYDPLTKLIHFG-ERDYDILAGRWTTPDIEIWKRIGKDPAPFNLYMFRNNNPASKIHD-VKDYITDVNSWLVTFGFHLHNAIPGFPVPKFDLTEPSYELVKS-------QQWDDIPPIFGVQQQVARQAKAFLSLGKMAEVQVSRRKGGGAQSWLWFATVKSLIGKGVMLAVSQ-GRVQTNVLNIANEDCIKVAAVLNNAFYLENLHFTIE--GKDTHYFIKTSTPES--DLGTLRLTSGRKALENGINVTVSQSTTVVNGRTR-RFADVEMQFGALALHVRYGMTLDEEK---------ARILVRDGEEGARLWTEGEKRQLLSAGKVQGYDGYYVLSVEQYPELADSANNIQFLRQSEIGKR------------------------------------------
>cds.CL3069.Contig1_WHYR14030398_A_|m.8934_CL3069.Contig1_WHYR14030398_A|g.8934__ORF_CL3069.Contig1_WHYR14030398_A|g.8934_CL3069.Contig1_WHYR14030398_A_|m.8934_type:complete_len:1603_(-)_CL3069.Contig)
-------------------------------------------------------------------------------------------------------------------------------------------------------------------------------------------------------------------------------------------------------------------------------------------------------------------------------------------------------------------------------------------------------------------------------------------------------------------------------------------------------------------------------------------------------------------------------------------------------------------------------------------------------------------------------------------------------------------------------------------------------------------------------------------------------------------------------------------------------------------------------------------------------------------------------------------------------------------------------------------------------------------------------------------------------------------------------------------------------------------------------------------------------------------------------------------------------------------------------------------------------------------------------------------------------------MGRWAWHLSVIFLSLILIAHHDVSANRCAASKATSCSACLQTGFGCAYCPDEVFGFDR----CDLLENLK----------------------------------SHGCVQIVSVQSSMSMLKNIEINKNLKHSQVAPQQMSMTLLPGEERE--VEMEVFEPARGPLDLYILMDFSNSMSDDLDNLKKMGDELARLVGTLSDDYTIGFGKFVDKVTEPQTDMRPSKLKEPWAKSDPPFSFQHVIT------------------------LTSNISTFRQILQKERISGNLDAPEGGFDAILQAAVCQS----------------------------------------------------------------QIGWR-QHSTHLLVFSTESAFHYEGDGINVLAGILPRNDEACHLDTKGLYTHATQQDYP------------SVPTLVRLLVQNN--------------------------------------------------------------------IIPIFAITNHSLSYYEMLLHYFPIAELGVLTDDSSNILNIIKN-----AFDSIRSKISIQTEN-----------------------------------------------------KPKAIISQILSASGVASDYGKFKIQPGEIGKFKVLLSAKTSVNDKPVCSLNTNERTG---TIRVKPTTFSSALEIQTTVLCETCNCEQFPITKASRCSGNGDLVCGTCKCHNNWLGPFCNCSSQMSSDVSGCVAP--GSTQPCNGRGDCLCGTCLCYNPNQYEGQFCQYDRSQCHRSGG---FLCNDRGRCYMGGCVCDSGWTGNACECPLSNATCLDNKGGLCNGHGVCKCGRCECEYAGLELGTTCEPNFQAQLGMCESRRSCVQCQAWKTGEIKGDKCKECPFTIKMVDELKDRDKVIETCEYRDE------EDDCTYHYTVNYPNNPSDKEHEVEVLKKKDCPPGGFLWLIPLIMFLMLLLGLLLLCCWKYCACCKACLARLCVCSPCCAMGRIVGFKEDHYMLHQSMLSSDHLDTPMVRTG------------------------PTNSTDVVR----WKVKDNVHRGPNLPQNQIQPNPKEIIDVPLS------------------------------------------------LRLHRAFSDELSRPEARN-TEMLKQEVEENLNNVFRQIPGAHRVQKTRFRTQRN----AGKRQNNTIVDTVLSAPRSSYHNITNLVHKQVQSGNFSDLKVVPGYYTVATDREAMGVVELQEDVESVDVRVPLFIKDEDDDKKQLLVEAIDVPMGIANIGKRYVNITVIKEHAKS--ILTFLQPSYTFSRQDGVANIPISRDIIEDGR--------TQFTYCTRDLTAKDKKDYISVDG-----DLMFQPGETQKMVP----------VKLLELSEGDALLDKQPKQFVMDLSNPLQG-------------------------AKLGKYPRTTINIADKPESSVIMFKNSTQNFNISDALYTVPVIRTQGLENPS-------------TVNWRTISSRFNLSGPVKFAPGEMEKNIVIDTRTQQMVPKESFQLELFDPSANSLIRDRKTTLVNITDSRG-----DFVSKTGSVPVKASSP------------TGRIFAPTNIEATPTGPKKIHLNWNPQPGAKGYKVKYWIYGDPEAEAQVVDVKNTHAELTNLYPYCD-------------YEMRVCSYNAQGDGDYSDITQCQTLEDVPSEPGRLAFN----------------------VIGQTVTQLSWAEPAEPNGVITEYEVVYTPINEDSKPIGPDKKVKIDNPK-----------KRMLLIENLQKSQTYRYKVRASNKVGWGPYRDATINLATQPLRPMSIPIIPDIPIVDAEAGDDYDSFLMYSNEVLRSPTSSTRPSVSEFSEEQIINGKWDQGFLFPGGSGSMSRNISTSSSYNLSPRPGGANQTVETTMTYITNKGGS--MPRKHDIHTEDVTLRKRSENRNYYDNDGIRDSIVMSELTGGFSEVLS----------------------------------------KSLSSGVYVS-----------------------------------------------------MLQLKDIFPCLK---------------------------------------------------------------------------------------------------------------------------------------------------------------------------------------------------------------------------------------------------------------------------------------------------------------------------
>cds.CL3069.Contig2_WHYR14030398_A_|m.8938_CL3069.Contig2_WHYR14030398_A|g.8938__ORF_CL3069.Contig2_WHYR14030398_A|g.8938_CL3069.Contig2_WHYR14030398_A_|m.8938_type:complete_len:1918_(-)_CL3069.Contig)
-------------------------------------------------------------------------------------------------------------------------------------------------------------------------------------------------------------------------------------------------------------------------------------------------------------------------------------------------------------------------------------------------------------------------------------------------------------------------------------------------------------------------------------------------------------------------------------------------------------------------------------------------------------------------------------------------------------------------------------------------------------------------------------------------------------------------------------------------------------------------------------------------------------------------------------------------------------------------------------------------------------------------------------------------------------------------------------------------------------------------------------------------------------------------------------------------------------------------------------------------------------------------------------------------------------MGRWAWHLSVIFLSLILIAHHDVSANRCAASKATSCSACLQTGFGCAYCPDEVFGFDR----CDLLENLK----------------------------------SHGCVQIVSVQSSMSMLKNIEINKNLKHSQVAPQQMSMTLLPGEERE--VEMEVFEPARGPLDLYILMDFSNSMSDDLDNLKKMGDELARLVGTLSDDYTIGFGKFVDKVTEPQTDMRPSKLKEPWAKSDPPFSFQHVIT------------------------LTSNISTFRQILQKERISGNLDAPEGGFDAILQAAVCQS----------------------------------------------------------------QIGWR-QHSTHLLVFSTESAFHYEGDGINVLAGILPRNDEACHLDTKGLYTHATQQDYP------------SVPTLVRLLVQNN--------------------------------------------------------------------IIPIFAITNHSLSYYEMLLHYFPIAELGVLTDDSSNILNIIKN-----AFDSIRSKISIQTEN-----------------------------------------------------KPKAIISQILSASGVASDYGKFKIQPGEIGKFKVLLSAKTSVNDKPVCSLNTNERTG---TIRVKPTTFSSALEIQTTVLCETCNCEQFPITKASRCSGNGDLVCGTCKCHNNWLGPFCNCSSQMSSDVSGCVAP--GSTQPCNGRGDCLCGTCLCYNPNQYEGQFCQYDRSQCHRSGG---FLCNDRGRCYMGGCVCDSGWTGNACECPLSNATCLDNKGGLCNGHGVCKCGRCECEYAGLELGTTCEPNFQAQLGMCESRRSCVQCQAWKTGEIKGDKCKECPFTIKMVDELKDRDKVIETCEYRDE------EDDCTYHYTVNYPNNPSDKEHEVEVLKKKDCPPGGFLWLIPLIMFLMLLLGLLLLCCWKYCACCKACLARLCVCSPCCAMGRIVGFKEDHYMLHQSMLSSDHLDTPMVRTG------------------------PTNSTDVVR----WKVKDNVHRGPNLPQNQIQPNPKEIIDVPLS------------------------------------------------LRLHRAFSDELSRPEARN-TEMLKQEVEENLNNVFRQIPGAHRVQKTRFRTQRN----AGKRQNNTIVDTVLSAPRSSYHNITNLVHKQVQSGNFSDLKVVPGYYTVATDREAMGVVELQEDVESVDVRVPLFIKDEDDDKKQLLVEAIDVPMGIANIGKRYVNITVIKEHAKS--ILTFLQPSYTFSRQDGVANIPISRDIIEDGR--------TQFTYCTRDLTAKDKKDYISVDG-----DLMFQPGETQKMVP----------VKLLELSEGDALLDKQPKQFVMDLSNPLQG-------------------------AKLGKYPRTTINIADKPESSVIMFKNSTQNFNISDALYTVPVIRTQGLENPS-------------TVNWRTISSRFNLSGPVKFAPGEMEKNIVIDTRTQQMVPKESFQLELFDPSANSLIRDRKTTLVNITDSRG-----DFVSKTGSVPVKASSP------------TGRIFAPTNIEATPTGPKKIHLNWNPQPGAKGYKVKYWIYGDPEAEAQVVDVKNTHAELTNLYPYCD-------------YEMRVCSYNAQGDGDYSDITQCQTLEDVPSEPGRLAFN----------------------VIGQTVTQLSWAEPAEPNGVITEYEVVYTPINEDSKPIGPDKKVKIDNPK-----------KRMLLIENLQKSQTYRYKVRASNKVGWGPYRDATINLATQPLRPMSIPIIPDIPIVDAEAGDDYDSFLMYSNEVLRSPTSSTRPSVSEFSEEQIINGKWDQGFLFPGGSGSMSRNISTSSSYNLSPRPGGANQTVETTMTYITNKGGS--MPRKHDIHTEDVTLRKRSENRNYYDNDGIRDSIVMSELTGGFSEVLSGSSFSQSTTTSYSMNSRVHNHSDDVNEALQNLDRVL--QETRLQRGVPETPSRLVFSALGPTALKVSWQEPHCETPIRRYCVLYQLLSGGEIKSIDINNPTQNSVMVQDLLPNQSYLFKVKAESH-----------EGWGPEREGVITIESAVDPKSPLSPVPGSSFTLSTPSAPGPLVFTALSPETLQLSWDKPRKPNGEIVGYVVT-CEQLHGGGDQRSFQLSGNSATTLTVSDLSENVPYKFKVQAQTTQGFGPEREGIITIESQDGSVGQYGSQSVMRREVFNMPSQSTTQTTHTMFTDP------------------------------------FITPEGIMMSGRQVTQHSEISGSITRQVEMVQRGVKSTVTKKQYYEA-------------------------------------------
>cds.CL3069.Contig3_WHYR14030398_A_|m.8941_CL3069.Contig3_WHYR14030398_A|g.8941__ORF_CL3069.Contig3_WHYR14030398_A|g.8941_CL3069.Contig3_WHYR14030398_A_|m.8941_type:complete_len:1880_(-)_CL3069.Contig)
-------------------------------------------------------------------------------------------------------------------------------------------------------------------------------------------------------------------------------------------------------------------------------------------------------------------------------------------------------------------------------------------------------------------------------------------------------------------------------------------------------------------------------------------------------------------------------------------------------------------------------------------------------------------------------------------------------------------------------------------------------------------------------------------------------------------------------------------------------------------------------------------------------------------------------------------------------------------------------------------------------------------------------------------------------------------------------------------------------------------------------------------------------------------------------------------------------------------------------------------------------------------------------------------------------------MGRWAWHLSVIFLSLILIAHHDVSANRCAASKATSCSACLQTGFGCAYCPDEVFGFDR----CDLLENLK----------------------------------SHGCVQIVSVQSSMSMLKNIEINKNLKHSQVAPQQMSMTLLPGEERE--VEMEVFEPARGPLDLYILMDFSNSMSDDLDNLKKMGDELARLVGTLSDDYTIGFGKFVDKVTEPQTDMRPSKLKEPWAKSDPPFSFQHVIT------------------------LTSNISTFRQILQKERISGNLDAPEGGFDAILQAAVCQS----------------------------------------------------------------QIGWR-QHSTHLLVFSTESAFHYEGDGINVLAGILPRNDEACHLDTKGLYTHATQQDYP------------SVPTLVRLLVQNN--------------------------------------------------------------------IIPIFAITNHSLSYYEMLLHYFPIAELGVLTDDSSNILNIIKN-----AFDSIRSKISIQTEN-----------------------------------------------------KPKAIISQILSASGVASDYGKFKIQPGEIGKFKVLLSAKTSVNDKPVCSLNTNERTG---TIRVKPTTFSSALEIQTTVLCETCNCEQFPITKASRCSGNGDLVCGTCKCHNNWLGPFCNCSSQMSSDVSGCVAP--GSTQPCNGRGDCLCGTCLCYNPNQYEGQFCQYDRSQCHRSGG---FLCNDRGRCYMGGCVCDSGWTGNACECPLSNATCLDNKGGLCNGHGVCKCGRCECEYAGLELGTTCEPNFQAQLGMCESRRSCVQCQAWKTGEIKGDKCKECPFTIKMVDELKDRDKVIETCEYRDE------EDDCTYHYTVNYPNNPSDKEHEVEVLKKKDCPPGGFLWLIPLIMFLMLLLGLLLLCCWKYCACCKACLARLCVCSPCCAMGRIVGFKEDHYMLHQSMLSSDHLDTPMVRTG------------------------PTNSTDVVR----WKVKDNVHRGPNLPQNQIQPNPKEIIDVPLS------------------------------------------------LRLHRAFSDELSRPEARN-TEMLKQEVEENLNNVFRQIPGAHRVQKTRFRTQRN----AGKRQNNTIVDTVLSAPRSSYHNITNLVHKQVQSGNFSDLKVVPGYYTVATDREAMGVVELQEDVESVDVRVPLFIKDEDDDKKQLLVEAIDVPMGIANIGKRYVNITVIKEHAKS--ILTFLQPSYTFSRQDGVANIPISRDIIEDGR--------TQFTYCTRDLTAKDKKDYISVDG-----DLMFQPGETQKMVP----------VKLLELSEGDALLDKQPKQFVMDLSNPLQG-------------------------AKLGKYPRTTINIADKPESSVIMFKNSTQNFNISDALYTVPVIRTQGLENPS-------------TVNWRTISSRFNLSGPVKFAPGEMEKNIVIDTRTQQMVPKESFQLELFDPSANSLIRDRKTTLVNITDSRG-----DFVSKTGSVPVKASSP------------TGRIFAPTNIEATPTGPKKIHLNWNPQPGAKGYKVKYWIYGDPEAEAQVVDVKNTHAELTNLYPYCD-------------YEMRVCSYNAQGDGDYSDITQCQTLEDVPSEPGRLAFN----------------------VIGQTVTQLSWAEPAEPNGVITEYEVVYTPINEDSKPIGPDKKVKIDNPK-----------KRMLLIENLQKSQTYRYKVRASNKVGWGPYRDATINLATQPLRPMSIPIIPDIPIVDAEAGDDYDSFLMYSNEVLRSPTSSTRPSVSEFSEEQIINGKWDQGFLFPGGSGSMSRNISTSSSYNLSPRPGGANQTVETTMTYITNKGGS--MPRKHDIHTEDVTLRKRSENRNYYDNDGIRDSIVMSELTGGFSEVLK----------------------------------------TRLQRGVPETPSRLVFSALGPTALKVSWQEPHCETPIRRYCVLYQLLSGGEIKSIDINNPTQNSVMVQDLLPNQSYLFKVKAESH-----------EGWGPEREGVITIESAVDPKSPLSPVPGSSFTLSTPSAPGPLVFTALSPETLQLSWDKPRKPNGEIVGYVVT-CEQLHGGGDQRSFQLSGNSATTLTVSDLSENVPYKFKVQAQTTQGFGPEREGIITIESQDGSVGQYGSQSVMRREVFNMPSQSTTQTTHTMFTDP------------------------------------FITPEGIMMSGRQVTQHSEISGSITRQVEMVQRGVKSTVTKKQYYEA-------------------------------------------
>cds.CL3069.Contig4_WHYR14030398_A_|m.8944_CL3069.Contig4_WHYR14030398_A|g.8944__ORF_CL3069.Contig4_WHYR14030398_A|g.8944_CL3069.Contig4_WHYR14030398_A_|m.8944_type:complete_len:1603_(-)_CL3069.Contig)
-------------------------------------------------------------------------------------------------------------------------------------------------------------------------------------------------------------------------------------------------------------------------------------------------------------------------------------------------------------------------------------------------------------------------------------------------------------------------------------------------------------------------------------------------------------------------------------------------------------------------------------------------------------------------------------------------------------------------------------------------------------------------------------------------------------------------------------------------------------------------------------------------------------------------------------------------------------------------------------------------------------------------------------------------------------------------------------------------------------------------------------------------------------------------------------------------------------------------------------------------------------------------------------------------------------MGRWAWHLSVIFLSLILIAHHDVSANRCAASKATSCSACLQTGFGCAYCPDEVFGFDR----CDLLENLK----------------------------------SHGCVQIVSVQSSMSMLKNIEINKNLKHSQVAPQQMSMTLLPGEERE--VEMEVFEPARGPLDLYILMDFSNSMSDDLDNLKKMGDELARLVGTLSDDYTIGFGKFVDKVTEPQTDMRPSKLKEPWAKSDPPFSFQHVIT------------------------LTSNISTFRQILQKERISGNLDAPEGGFDAILQAAVCQS----------------------------------------------------------------QIGWR-QHSTHLLVFSTESAFHYEGDGINVLAGILPRNDEACHLDTKGLYTHATQQDYP------------SVPTLVRLLVQNN--------------------------------------------------------------------IIPIFAITNHSLSYYEMLLHYFPIAELGVLTDDSSNILNIIKN-----AFDSIRSKISIQTEN-----------------------------------------------------KPKAIISQILSASGVASDYGKFKIQPGEIGKFKVLLSAKTSVNDKPVCSLNTNERTG---TIRVKPTTFSSALEIQTTVLCETCNCEQFPITKASRCSGNGDLVCGTCKCHNNWLGPFCNCSSQMSSDVSGCVAP--GSTQPCNGRGDCLCGTCLCYNPNQYEGQFCQYDRSQCHRSGG---FLCNDRGRCYMGGCVCDSGWTGNACECPLSNATCLDNKGGLCNGHGVCKCGRCECEYAGLELGTTCEPNFQAQLGMCESRRSCVQCQAWKTGEIKGDKCKECPFTIKMVDELKDRDKVIETCEYRDE------EDDCTYHYTVNYPNNPSDKEHEVEVLKKKDCPPGGFLWLIPLIMFLMLLLGLLLLCCWKYCACCKACLARLCVCSPCCAMGRIVGFKEDHYMLHQSMLSSDHLDTPMVRTG------------------------PTNSTDVVR----WKVKDNVHRGPNLPQNQIQPNPKEIIDVPLS------------------------------------------------LRLHRAFSDELSRPEARN-TEMLKQEVEENLNNVFRQIPGAHRVQKTRFRTQRN----AGKRQNNTIVDTVLSAPRSSYHNITNLVHKQVQSGNFSDLKVVPGYYTVATDREAMGVVELQEDVESVDVRVPLFIKDEDDDKKQLLVEAIDVPMGIANIGKRYVNITVIKEHAKS--ILTFLQPSYTFSRQDGVANIPISRDIIEDGR--------TQFTYCTRDLTAKDKKDYISVDG-----DLMFQPGETQKMVP----------VKLLELSEGDALLDKQPKQFVMDLSNPLQG-------------------------AKLGKYPRTTINIADKPESSVIMFKNSTQNFNISDALYTVPVIRTQGLENPS-------------TVNWRTISSRFNLSGPVKFAPGEMEKNIVIDTRTQQMVPKESFQLELFDPSANSLIRDRKTTLVNITDSRG-----DFVSKTGSVPVKASSP------------TGRIFAPTNIEATPTGPKKIHLNWNPQPGAKGYKVKYWIYGDPEAEAQVVDVKNTHAELTNLYPYCD-------------YEMRVCSYNAQGDGDYSDITQCQTLEDVPSEPGRLAFN----------------------VIGQTVTQLSWAEPAEPNGVITEYEVVYTPINEDSKPIGPDKKVKIDNPK-----------KRMLLIENLQKSQTYRYKVRASNKVGWGPYRDATINLATQPLRPMSIPIIPDIPIVDAEAGDDYDSFLMYSNEVLRSPTSSTRPSVSEFSEEQIINGKWDQGFLFPGGSGSMSRNISTSSSYNLSPRPGGANQTVETTMTYITNKGGS--MPRKHDIHTEDVTLRKRSENRNYYDNDGIRDSIVMSELTGGFSEVLS----------------------------------------KSLSSGVYVS-----------------------------------------------------MLQLKDIFPCLK---------------------------------------------------------------------------------------------------------------------------------------------------------------------------------------------------------------------------------------------------------------------------------------------------------------------------
