# Supplementary material for: Prediction of Toxin Genes from Chinese Yellow Catfish Based on Transcriptomic and Proteomic Sequencing
Source: Int J Mol Sci. 2016 Apr 13;17(4):556. doi: 10.3390/ijms17040556 (PMC4849012; doi:10.3390/ijms17040556)
Supplement: Supplementary file 1 [file ijms-17-00556-s001.zip › ijms-124823-Supplementary materials/Supplementary Table S1.xls]

## Sheet: Sheet1
lane number*	*primer	*base sequence（5'-3’）
1	CL1168-C2-F*1-9	AACACTGATGCTGTAGGACGAT
	CL1168-C2-R*1-509	GGCTTTGGGTCAGGTGGA
2	CL7398-C1-F2-755	AGCGGGAAGTGCTGTGG
	CL7398-C1-R2-1423	GTCGCATCCTGCTCAACG
3	CL7398-C1-F3-1640	GGCTGTTCACCACCTCACTC
	CL7398-C1-R3-2350	AATCGTCGCACTGCTGTTTAT
4	CL7398-C2-F2-489	ATCGTTGCCGTCTTGCC
	CL7398-C2-R2-1068	TGTCGCCTCACCATCTGC
5	CL7398-C2-F3-1640	GGCTGTTCACCACCTCACTC
	CL7398-C2-R3-2346	AATCGTCGCACTGCTGTTTAT
6	Ug1108-F2-49	TGGTGCTGACTATTTATTTGGAAC
	Ug1108-R2-643	CCCTTGAATGCCTATACCTCTG
7	Ug1108-F3-1677	TGCCTTAACTACAACACCTTATCCT
	Ug1108-R3-2290	CAAATGCTTTCTCCGCTCAA
8	Ug37646-F2-607	CGGCTCTACGATGGCACT
	Ug37646-R2-1311	GTAACCCTTATCTGGGCAAAA
9	Ug37646-F3-1308	TTACAGTCTGTTCCTGGTGGC
	Ug37646-R3-1892	AGTTTCTCAATACTGCGTGGTC
10	Ug45108-F1-201	AGGACGACCGCACAGG
	Ug45108-R1-785	CACCATCTTCTCCGTTCTTT
11	Ug45108-F2-763	TGGAAAGAACGGAGAAGATG
	Ug45108-R2-1520	CAATAGGACCGGGCTCA
12	Ug48432-F1-5	CCACAGTGTCACCAGGATTAT
	Ug48432-R1-711	AACTCGGCAGCATTAGGAT
13	Ug48432-F2-156	ATCCAGCTCACAACCGTACA
	Ug48432-R2-714	CGGAACTCGGCAGCATTA
14	CL3069-C1-F6-4406	GCATTTCCCGTCCATCCA
	CL3069-C1-R6-5150	CCAACCACTCGCTTTCCTACTA
15	CL3069-C1-F7-3080	TTAGCGACACCGTCTTGGC
	CL3069-C1-R7-3714	CACCGTGGACCGAACCTC
16	CL3069-C1-F8-1994	CCAATGGGTTTGCTGTCC
	CL3069-C1-R8-2662	CTCCCGCTTCAATCTTTCC
17	CL3069-C2-F6-4143	GCATTTCCCGTCCATCCA
	CL3069-C2-R6-4887	CCAACCACTCGCTTTCCTACTA
18	CL3069-C2-F7-2817	TTAGCGACACCGTCTTGGC
	CL3069-C2-R7-3451	CACCGTGGACCGAACCTC
19	CL3069-C2-F8-2251	CTCGGATGAGGCTGTTGG
	CL3069-C2-R8-2763	GCACCCGCGACCTAACT
20	CL3069-C3-F6-4029	GCATTTCCCGTCCATCCA
	CL3069-C3-R6-4773	CCAACCACTCGCTTTCCTACTA
21	CL3069-C3-F7-2403	ACGCTCGACTCTGGCTTGT
	CL3069-C3-R7-2900	TGTTCGGGTCCCACTCTTC
22	CL3069-C3-F8-1269	AACAAGAACCCTTGATCCCA
	CL3069-C3-R8-1883	TCACGCCGAATTGACGA
23	CL3069-C4-F7-3431	TTAGCGACACCGTCTTGGC
	CL3069-C4-R7-4065	CACCGTGGACCGAACCTC
24	CL3069-C4-F8-4191	ACCCCACAATACGACCCA
	CL3069-C4-R8-4814	ATCGAGGCCGGTGCTAC
25	CL5628-C2-F4-1464	AGATGTGCCACCCCGACT
	CL5628-C2-R4-2013	TCCATAGGAGCGATGTCAATAA
26	CL5628-C2-F5-1986	TGCCCATTATTGACATCGC
	CL5628-C2-R5-2452	ACACCTGAACATGGTACAAAGC
27	CL5628-C2-F6-989	GAAAGAGGCATGAAGGGACA
	CL5628-C2-R6-1701	CCCTCACTGCCATACTCAAACT
28	CL5628-C3-F5-3131	GCCGTGAGGGTAGCGTT
	CL5628-C3-R5-3855	GCGAGCAGGGTTTGTCTT
29	CL5628-C3-F6-51	AACCTCGACGTGTATGATCG
	CL5628-C3-R6-500	TCGTTGCCGGGTTGTC
30	Ug40283-F5-900	ACCAGTTGAGCCTCTTTTGC
	Ug40283-R5-1506	TGGCCTTGATGGACGAA
31	Ug40283-F6-623	CACTGCGGCCATCTTGA
	Ug40283-R6-1155	TGGTGCTAATGGTCTCAACG
*The position in the electrophoretogram	*F mens Forward
	R means Reverse
